# Supplementary material for: Integrative single-cell RNA and ATAC sequencing reveals the impact of chronic cigarette smoking on lung epithelial responses to influenza and hyperoxia
Source: Respir Res. 2025 Dec 9;27:13. doi: 10.1186/s12931-025-03393-5 (PMC12801856; doi:10.1186/s12931-025-03393-5)
Supplement: Supplementary file 2 — Supplementary Material 2. [file 12931_2025_3393_MOESM2_ESM.xlsx]

## Sheet: Supplementary Data 1
AT1							AT2							Ciliated							Secretory
gene	pvalue	adjust.pvalue	log2FC	regulation			gene	pvalue	adjust.pvalue	log2FC	regulation			gene	pvalue	adjust.pvalue	log2FC	regulation			gene	pvalue	adjust.pvalue	log2FC	regulation
Xist	2.94119320812578e-10	4.48053034310655e-09	-9.11261	down			Gm48099	4.23830668849112e-61	9.41943669504469e-59	-6.82445	down			Xist	1.0724670891125e-60	1.65992294240247e-58	-7.57476	down			Gm19951	4.32436800064353e-09	4.04733817560231e-08	-8.50922	down
Gm19951	1.91190882493041e-08	2.11453393266295e-07	-5.81853	down			Xist	6.67015237103e-91	2.90991573253194e-88	-6.72855	down			Gm19951	3.12755615599061e-34	1.66321832500629e-32	-7.3114	down			Gm48099	4.18718800137163e-27	2.11724889394032e-25	-7.06327	down
Gpt	2.74936734945697e-12	5.75341293760048e-11	-4.65761	down			Slc7a10	6.59397841500362e-06	4.01605334800039e-05	-6.7123	down			Gm48099	4.1447908274572e-62	7.28499675944596e-60	-7.0484	down			Xist	1.184365927695e-44	1.16742499733683e-42	-6.85812	down
Ppox	1.5053879867458e-09	2.01529381659976e-08	-4.49887	down			Gm19951	2.71811388417935e-45	3.5973779148032e-43	-5.94516	down			Ugt3a1	2.40718811900744e-20	4.86599235752576e-19	-6.79655	down			Lrp1b	3.5470373877658e-26	1.67398667506256e-24	-5.07183	down
Nat9	5.07093508649857e-09	6.23246921295775e-08	-4.37602	down			Tmod4	7.73928347940304e-07	5.65515013051417e-06	-5.41535	down			1700061H18Rik	1.40756436380814e-87	4.29307130961482e-85	-6.27791	down			Lsamp	1.3960451698399e-15	2.84581249673909e-14	-4.99263	down
BC017158	1.25937217130719e-10	2.04378112372139e-09	-4.2653	down			Mgat4c	2.36502544270678e-15	5.3163424980235e-14	-4.61627	down			Lingo2	3.42931630576686e-25	1.02780375984978e-23	-4.54511	down			Gm15564	7.70340182179054e-69	1.42824738062578e-66	-4.95666	down
Mief2	2.88632866409544e-10	4.42236715546955e-09	-4.21197	down			Lrrtm4	5.05809635215317e-12	7.66786575701572e-11	-4.58923	down			Il1rapl2	1.13634488663055e-21	2.59557191065172e-20	-4.53597	down			Egfl7	2.93384245002586e-18	7.51507603893137e-17	-4.8801	down
Bag6	3.31668353050652e-10	5.00621822823289e-09	-4.16886	down			Lrp1b	2.45953802578253e-50	3.66720232983449e-48	-4.43437	down			Csmd3	1.13519630419131e-22	2.86423009111042e-21	-4.4454	down			Adgrb3	8.48316684414765e-08	6.54691974384318e-07	-4.71223	down
Arap3	0.000107891	0.000504971	-4.1477	down			Csmd3	2.42981594888751e-21	9.14402621787413e-20	-4.41779	down			Nrg3	1.16678092799772e-16	1.72357809449236e-15	-4.43401	down			Sgcz	5.4054249899249e-12	7.41057119657486e-11	-4.70078	down
Pheta1	3.02527143648798e-08	3.23781405961674e-07	-4.11398	down			Pcdh15	1.36381782205516e-35	1.16408769028897e-33	-4.38618	down			Gm10801	7.93767737594197e-86	2.35182041110052e-83	-4.37245	down			Gm10801	2.33816230576431e-29	1.37933862689293e-27	-4.62444	down
Il1rapl2	0.00649076	0.0177797	-4.04785	down			Arhgef15	3.52683933475804e-13	6.18194055418378e-12	-4.3155	down			Stk11ip	5.8796788592801e-54	6.92866701940167e-52	-4.17834	down			Ctnna2	2.04776906743815e-09	2.00599296995125e-08	-4.59663	down
Ctnna2	0.00821579	0.0217411	-3.95068	down			Cdh18	1.54827395093573e-18	4.81190471453087e-17	-4.29502	down			Gm10800	6.10691460275039e-63	1.1308697219736e-60	-4.16522	down			Nbeal2	2.07685545733426e-53	2.48807283788644e-51	-4.5693	down
Neurl4	1.774362636202e-10	2.77750623682644e-09	-3.93234	down			Gpt	5.76696652029776e-72	1.65680728396555e-69	-4.21879	down			Sgcz	3.63540187261414e-19	6.62550394007181e-18	-4.11524	down			Pcdh15	7.09685329041735e-13	1.06071394572898e-11	-4.54167	down
Egfl7	6.40983577615525e-10	9.15098996265468e-09	-3.91578	down			Il1rapl2	8.10818517642154e-14	1.55294818200113e-12	-4.18903	down			Gm15564	3.38937107957445e-182	3.19525255410792e-179	-4.11283	down			Thsd7b	5.38618144512521e-05	0.000248915	-4.4041	down
2010001A14Rik	0.0101545	0.0258644	-3.85095	down			Rab44	2.04921121496246e-13	3.73070462149039e-12	-4.18257	down			Rab44	8.5837714782236e-32	3.92130882066867e-30	-4.09243	down			Il1rapl2	4.04622327192451e-08	3.28549954311535e-07	-4.29573	down
Ppp2r3d	1.57334629425494e-10	2.50604686005749e-09	-3.64759	down			Caln1	7.22920729471994e-07	5.32205204528164e-06	-4.17423	down			Lrrc4c	6.47597944223644e-24	1.81994327414612e-22	-4.07272	down			Hexb	4.43631421974255e-96	1.50198168822327e-93	-4.2881	down
Ilk	9.54365724560532e-15	2.67222402876949e-13	-3.62434	down			Gm10801	3.53269713084721e-65	8.85354032005303e-63	-4.14622	down			Cdh18	1.49868882875561e-25	4.61169233062185e-24	-4.05704	down			Grm7	4.90043738681855e-08	3.92589567192964e-07	-4.26937	down
Hexb	2.9107132095664e-49	8.26642551516857e-47	-3.59966	down			Shank1	2.43611979320564e-05	0.000132235	-4.13153	down			Dcc	1.6737985464873e-18	2.89288182117889e-17	-4.03976	down			Mgat4c	4.81251542223437e-08	3.8594292062759e-07	-4.24058	down
Gm15564	1.00592454842857e-27	1.05251473804e-25	-3.59499	down			Lingo2	2.75353612454247e-17	7.57801448854808e-16	-4.13001	down			Gpt	7.12552436520139e-31	3.02834785521059e-29	-4.0155	down			Ptprt	2.98856802557117e-09	2.88376446284048e-08	-4.16965	down
Lrrc45	1.87776111680872e-12	4.05759684806057e-11	-3.55788	down			Gm14066	2.35447693700417e-05	0.000128395	-4.12997	down			Lrp1b	1.44075702649528e-51	1.4940650364756e-49	-4.00626	down			Ntm	6.68716466628452e-12	9.04044292645097e-11	-4.11129	down
Acaa1a	3.72332361216485e-13	8.9720816254348e-12	-3.53254	down			Sgcz	4.38707805110185e-17	1.19342707537942e-15	-4.12201	down			Thsd7b	2.33938923628968e-25	7.07273072312652e-24	-3.90222	down			Dlg2	3.02271075731278e-13	4.66096013211774e-12	-4.08677	down
Nr2f6	7.24767543834815e-08	7.10647534966023e-07	-3.47082	down			Dcc	5.07850211412706e-16	1.23085753914203e-14	-4.07421	down			Epha6	3.92199680184431e-25	1.17207800677595e-23	-3.86392	down			Atp2a3	1.73190353932074e-16	3.75663867985811e-15	-4.03157	down
Dcaf11	7.3020299312993e-28	7.95421123475233e-26	-3.42417	down			Gm15564	1.20618228055905e-148	8.3574241662971e-146	-4.05806	down			Cntn5	4.40065191392483e-22	1.04666881530735e-20	-3.85148	down			Nkain2	2.82310794309011e-28	1.54813672907343e-26	-4.01493	down
Atp2a3	2.41299935319312e-13	5.90405257125898e-12	-3.40498	down			Pheta1	6.10149741717984e-35	4.99094014423342e-33	-4.04748	down			Hexb	3.03911305547095e-265	3.93945029815422e-262	-3.81313	down			Dpp10	2.44948431307367e-11	3.10148525949669e-10	-3.91706	down
Rbck1	7.47031891975215e-13	1.69242097008174e-11	-3.3685	down			Egfl7	3.38391261713743e-50	4.92087737250146e-48	-4.04139	down			Rasip1	9.8000828388842e-27	3.22624949330886e-25	-3.81073	down			Pheta1	2.73834933824989e-22	9.78143408117059e-21	-3.88683	down
Rfng	1.65555507270956e-06	1.20668872027373e-05	-3.34602	down			Fgf12	2.26076625414778e-11	3.25943276714892e-10	-4.03682	down			Ctnna2	6.53127073878482e-19	1.17178680901728e-17	-3.79978	down			Lars2	6.80368067977907e-301	6.62253268167995e-298	-3.87192	down
Dlg2	0.00015144	0.000683457	-3.34304	down			H2-Ke6	5.82399319606868e-34	4.63519026057385e-32	-4.00436	down			Lars2	0	0	-3.75665	down			Nrg3	1.27255543494209e-06	8.13578749744995e-06	-3.84461	down
Lrp1b	2.70146143917922e-09	3.47043963882927e-08	-3.31619	down			Skint5	2.58700125655135e-07	2.05062502025022e-06	-3.98046	down			Pheta1	6.20491316828252e-26	1.98595523318178e-24	-3.71341	down			Stk36	7.30504328936658e-25	3.15760091331941e-23	-3.82971	down
Ddx39b	6.87780549338225e-94	6.83653866042195e-91	-3.31509	down			Stab2	5.36457951707683e-08	4.80527620772989e-07	-3.96169	down			Ccm2l	4.13697393830375e-31	1.81014429283586e-29	-3.70735	down			Kat5	6.06002342103329e-25	2.65109002132507e-23	-3.82444	down
Prr15l	2.15172395618552e-09	2.80500145894873e-08	-3.30246	down			Colq	7.73454703286377e-05	0.000377404	-3.939	down			Nrxn1	1.05424515314865e-14	1.2727034037429e-13	-3.68697	down			Cmss1	0	0	-3.75032	down
Kat5	1.57573368967398e-10	2.50604686005749e-09	-3.28704	down			Notch4	2.18431309152619e-16	5.43953993765052e-15	-3.92111	down			Vegfa	3.74863908998968e-142	2.42958671019956e-139	-3.63788	down			Cbr2	7.40264520542827e-57	1.01130523183631e-54	-3.74931	down
Ces1e	1.81666060615398e-12	3.93626298096361e-11	-3.28017	down			Nell1	1.26651366845651e-13	2.36797849218241e-12	-3.91483	down			Cmss1	0	0	-3.5562	down			Cntnap2	2.70132430366827e-17	6.3743067735348e-16	-3.74501	down
Cntnap2	3.26040735269692e-07	2.78482913734113e-06	-3.26896	down			Lrrc9	6.79027910594396e-12	1.02149039066301e-10	-3.91438	down			Lgals4	4.07276862313096e-29	1.5584727166741e-27	-3.42224	down			Gpt	1.89362161170011e-19	5.21047049127517e-18	-3.65657	down
Ptpru	3.45653773364417e-28	3.87132226168147e-26	-3.26573	down			Csmd2	8.86859926497689e-16	2.0976552357864e-14	-3.87246	down			H2-Ke6	1.80222306482766e-22	4.46039455423935e-21	-3.41134	down			Bag6	4.36917747048019e-17	9.91917928939628e-16	-3.62232	down
Tcirg1	1.65247149410184e-30	2.05319583142153e-28	-3.22891	down			Gpatch4	3.39518744556668e-59	7.01612507391752e-57	-3.86855	down			Lsamp	1.08734031864989e-37	6.7926018701201e-36	-3.39338	down			Elmo3	9.00295547219699e-22	3.00884181381966e-20	-3.60119	down
Gm10801	7.9856288122198e-10	1.13193797352535e-08	-3.21923	down			Scn3a	9.82630088544398e-08	8.37510840301336e-07	-3.83929	down			Pcdh15	4.22080316314657e-34	2.19948385938844e-32	-3.39064	down			Wnt10b	2.57680636874966e-41	2.20501002125864e-39	-3.58257	down
Gm26917	0	0	-3.20629	down			Ctnna2	1.5635715513927e-18	4.84666034311964e-17	-3.82721	down			Nat9	3.52997539071918e-50	3.4533815850715e-48	-3.38101	down			Ilk	4.27094968298387e-27	2.14567001170293e-25	-3.56634	down
Map11	4.9911182170503e-08	5.06888532081533e-07	-3.1925	down			Tenm1	9.78809860045886e-09	9.74590138755748e-08	-3.81035	down			Nkain2	8.23558824378977e-37	4.88017429074857e-35	-3.33476	down			Gm10800	1.21424491363793e-22	4.46005902948046e-21	-3.56545	down
H2-Ke6	3.64681409075165e-10	5.4510273777551e-09	-3.18172	down			Pla2g4b	6.46178878696274e-16	1.54702053092752e-14	-3.80205	down			Tnni3	2.53354981062324e-58	3.55039345083283e-56	-3.294	down			Dhx16	4.20012041555812e-29	2.42269167970008e-27	-3.50006	down
Gpr108	6.40798165587405e-13	1.48128692231135e-11	-3.16333	down			Hoxb4	3.2113938035875e-06	2.09104519692964e-05	-3.79387	down			Rasl12	2.19232314274672e-25	6.64748274569692e-24	-3.28946	down			Map11	2.15747334964773e-19	5.91557921609398e-18	-3.49718	down
Edc4	6.17643036250718e-11	1.04278076948317e-09	-3.15228	down			Tomm40l	1.06461217480329e-15	2.50310633454402e-14	-3.76541	down			Dgkb	1.58605893966091e-17	2.49581657121148e-16	-3.28191	down			Ppp2r3d	1.48465132285958e-22	5.42769007094251e-21	-3.47115	down
Cdh18	0.00364832	0.0109189	-3.13533	down			Lsamp	2.21749413376253e-29	1.3967841391224e-27	-3.76282	down			Gm42418	0	0	-3.20509	down			Camk1d	1.71922705336587e-249	1.48751345161778e-246	-3.45056	down
Cmss1	8.68251367317031e-119	1.72608371822626e-115	-3.11863	down			Cbr2	2.47682158386312e-287	4.16778306233196e-284	-3.76012	down			Gm26917	0	0	-3.19105	down			Rbfox1	8.05458403123514e-10	8.27454430754987e-09	-3.40903	down
Fbxo31	1.59099937386572e-09	2.12275621157386e-08	-3.11422	down			Nat9	5.56445622439551e-21	2.05466237828071e-19	-3.75054	down			Gpatch4	3.52453579120751e-39	2.34291257402704e-37	-3.12691	down			Dpyd	2.52644288958364e-09	2.45304373830271e-08	-3.37627	down
Nkain2	1.03378029535899e-10	1.70199190656204e-09	-3.099	down			Nkain2	1.9372119688214e-22	7.89564698295752e-21	-3.74837	down			Egln2	7.45658809080339e-28	2.6481102226586e-26	-3.11463	down			mt-Atp8	7.87484820607795e-09	7.17209859423731e-08	-3.3516	down
Gm42418	0	0	-3.08719	down			Mrto4	3.65003592814006e-15	7.99781664622827e-14	-3.71494	down			Tbx3	1.35115226883416e-23	3.69695225008185e-22	-3.07342	down			Gm42418	0	0	-3.32512	down
Tysnd1	0.000610947	0.00233345	-3.05113	down			9130015G15Rik	2.61273467660985e-05	0.000140978	-3.71491	down			Kat5	1.30234129496258e-31	5.84644122457228e-30	-3.06897	down			Polr2e	8.91832151423686e-15	1.66539495518855e-13	-3.30475	down
Arhgdia	3.0125854936181e-09	3.83297277524018e-08	-3.02772	down			Trpc5	0.0029472	0.00977362	-3.71484	down			Mief2	8.83934081827495e-35	4.7991604337964e-33	-3.05585	down			Washc1	1.10251984187889e-11	1.4477777417725e-10	-3.30401	down
Ap1g2	6.87065923712997e-09	8.24064589044608e-08	-3.01169	down			Sapcd1	0.00294727	0.00977362	-3.71483	down			Paxx	1.97475466750273e-19	3.70311137468414e-18	-3.04786	down			Slc17a9	8.38272094232975e-17	1.84918549512526e-15	-3.30233	down
Dnajb2	1.14575060293664e-10	1.87084369497991e-09	-2.99782	down			Gata2	2.42506072432803e-10	3.04528680936672e-09	-3.70875	down			Nr1d1	1.11688469607067e-33	5.6774972050259e-32	-3.04003	down			Tsc2	3.99411169286835e-33	2.72825857476893e-31	-3.2972	down
Usp21	0.000134102	0.000613919	-2.99102	down			Hexb	2.44243111942339e-209	2.87693961556881e-206	-3.70106	down			Rhbdf1	1.24148358108045e-20	2.56969755205674e-19	-3.03771	down			Il1rapl1	4.62488931917798e-10	4.91994714869384e-09	-3.29335	down
Pbx2	8.74347915872706e-10	1.22841247827204e-08	-2.99011	down			Adam33	4.11985033669645e-06	2.61463993081614e-05	-3.69994	down			Ntm	5.50113860104594e-18	9.06944472064332e-17	-3.03509	down			mt-Nd5	6.35864449537681e-46	6.60196862473323e-44	-3.23749	down
Rgs6	0.000991854	0.00355761	-2.9794	down			Tnxb	4.16517651694778e-12	6.40491046907674e-11	-3.67213	down			Ptpru	6.52463315279675e-62	1.09129751281455e-59	-3.02804	down			Vegfa	0	0	-3.22268	down
Phf23	1.54796692297903e-05	9.05771373916796e-05	-2.97233	down			Arap3	9.70320001520292e-15	2.03732607805838e-13	-3.66676	down			Notch4	7.79536119460591e-23	2.01590762064996e-21	-3.00015	down			Neurl4	6.75902801014947e-20	1.92089602609613e-18	-3.22157	down
Dhx16	2.36171772396431e-13	5.79641337684079e-12	-2.97182	down			Grid1	2.02048482324827e-07	1.64133039538216e-06	-3.65431	down			Dlg2	5.23768489108917e-33	2.5741607734879e-31	-2.95841	down			Tenm4	2.33505360744158e-07	1.6867404861918e-06	-3.20895	down
Lars2	2.33661430298445e-100	3.09679282288872e-97	-2.96715	down			Acvrl1	6.99004254130641e-18	2.04306975419475e-16	-3.63753	down			Ryr3	1.66531046728806e-14	1.97363080523168e-13	-2.94619	down			Gm26917	0	0	-3.19168	down
Flt3l	0.000119321	0.000553262	-2.95481	down			Scube1	1.31933021535138e-06	9.23923341654218e-06	-3.62243	down			Npr1	8.23502017577853e-31	3.47142923670014e-29	-2.93997	down			Prkag3	4.54930434134815e-84	1.10704477831494e-81	-3.1378	down
Slc6a9	8.10237421554289e-13	1.83039999323855e-11	-2.94101	down			Thsd7b	9.81886980217991e-09	9.76828271958422e-08	-3.62173	down			Egfl7	6.85699477437338e-52	7.25581998063795e-50	-2.9314	down			Ddx39b	1.5051312508903e-156	1.17204570506828e-153	-3.13663	down
Mettl17	2.01537793280278e-05	0.000115098	-2.93491	down			Cdh12	1.04333072759062e-08	1.03446065995706e-07	-3.62056	down			Wnt11	3.71441487189519e-37	2.26858014796002e-35	-2.92495	down			Cic	1.60581594397534e-10	1.81751290054302e-09	-3.12815	down
Cdk10	4.01257567654416e-10	5.95298540669388e-09	-2.92701	down			Cdh23	4.32322278349238e-13	7.47771529614637e-12	-3.59967	down			Cfap100	1.11576809641594e-157	7.7136767732222e-155	-2.91624	down			Rhbdf1	3.07340520619749e-22	1.08784574275727e-20	-3.11272	down
Cep170b	2.04322942674077e-11	3.72655055078959e-10	-2.91793	down			Zfp383	4.34982658361065e-13	7.51269902175219e-12	-3.59937	down			Grid2	2.13129984392081e-28	7.86533074073267e-27	-2.90507	down			Fgfr3	2.63672669209517e-15	5.21121592673733e-14	-3.1097	down
Slc39a7	1.00738340267672e-14	2.80094853779207e-13	-2.9139	down			Lars2	0	0	-3.57814	down			Ddx39b	9.42124626852316e-267	1.3956903400655e-263	-2.89682	down			Lrrc45	9.30514678324084e-19	2.49000611687617e-17	-3.09554	down
Pygo2	1.58470058960674e-08	1.78745235298621e-07	-2.9003	down			Tbx3os1	4.8975144678549e-09	5.07368715187888e-08	-3.57096	down			Scarf2	2.36879726827043e-25	7.14082199766405e-24	-2.87525	down			Sorbs3	2.18441059570161e-48	2.39577539559555e-46	-3.08935	down
Lyzl4	4.73008454551929e-17	1.65698820731143e-15	-2.89894	down			Gm29536	5.07542012387522e-10	6.07554610153722e-09	-3.55962	down			Asic2	1.17798910149479e-16	1.73765959921777e-15	-2.86773	down			mt-Nd4l	5.41896808918399e-20	1.54569613591486e-18	-3.07519	down
Srsf2	1.07672116387218e-71	5.70805779674107e-69	-2.89094	down			Kcnip1	4.48562321994984e-09	4.66338534049331e-08	-3.54873	down			Eif3l	2.13435773997534e-21	4.68925630583564e-20	-2.86466	down			Lmbr1l	1.58409317314254e-24	6.52663150225447e-23	-3.07222	down
Tbx1	2.87220944557635e-24	2.26136727833893e-22	-2.88809	down			Sntg1	5.5793733465048e-16	1.34395580058241e-14	-3.53287	down			Slc39a7	5.7698647738902e-38	3.62627258819645e-36	-2.85676	down			Gpr108	2.63004125276871e-24	1.06114669613005e-22	-3.02945	down
Rnf44	5.09807772871105e-10	7.41997663085823e-09	-2.86089	down			Flt4	5.95119004546966e-08	5.26269275867771e-07	-3.52943	down			Tenm1	1.81087445689207e-11	1.52921564478589e-10	-2.84201	down			Plxnd1	9.02008257715997e-11	1.05782203355941e-09	-2.99204	down
Mapk12	6.25018468139209e-14	1.60846176655113e-12	-2.86024	down			Opcml	6.46141358628429e-13	1.09667133476718e-11	-3.49266	down			Slc17a9	3.0278253560717e-40	2.0793741021499e-38	-2.84084	down			Erbb4	3.70423967196115e-08	3.02357592511126e-07	-2.97758	down
Rabggta	3.4807076049054e-05	0.000187144	-2.85528	down			Ccdc192	1.66745042747456e-10	2.13953143629879e-09	-3.48836	down			Gm50186	4.89523273132742e-20	9.54202319997469e-19	-2.83594	down			Ppox	1.17131380266596e-12	1.734034331057e-11	-2.9672	down
Paf1	1.20729788129001e-06	9.10322510460769e-06	-2.85445	down			Nxph1	6.64995686485697e-06	4.04805384553748e-05	-3.48329	down			Ddx39	8.75219951873649e-21	1.83725321881169e-19	-2.83358	down			Ahnak	0	0	-2.9578	down
Dbp	3.10215043300261e-08	3.30231596295003e-07	-2.85082	down			Ccdc9	1.65883313430049e-35	1.40571190567809e-33	-3.45854	down			Tekt2	3.09765592930858e-21	6.67831434239709e-20	-2.82583	down			Sap25	1.79930715951443e-21	5.88706086182305e-20	-2.92722	down
Cbr2	0	0	-2.8427	down			Gabrb1	1.70424291364554e-08	1.62544755302274e-07	-3.4573	down			Ltbp3	1.99933933819245e-49	1.90212375569318e-47	-2.80602	down			Ace	1.63568421350941e-06	1.02223699603513e-05	-2.924	down
Leng8	2.00266794611061e-37	3.31775323072324e-35	-2.82121	down			Ackr2	0.00105195	0.00390143	-3.45189	down			Vars2	1.12382604864332e-20	2.34488453207872e-19	-2.80097	down			Mus81	1.10361106765138e-10	1.27694195896007e-09	-2.89251	down
Vegfa	2.32905886235129e-52	7.40827042936697e-50	-2.81988	down			Dlgap2	7.21387745460055e-10	8.40477374260533e-09	-3.42455	down			Slc9a3r2	9.71289418632782e-26	3.02470608745404e-24	-2.78678	down			Ppp1r16a	1.1812598066687e-24	4.94541404006946e-23	-2.88643	down
Zfp579	1.07236548052071e-14	2.94050010382783e-13	-2.81342	down			Khdrbs2	9.55202443005351e-10	1.09236209477282e-08	-3.41516	down			Ilk	7.36092566849308e-31	3.11562445641931e-29	-2.7694	down			Acap3	5.58593522432608e-10	5.87682944886788e-09	-2.88156	down
Rsl1d1	3.18706392121578e-08	3.38364917243096e-07	-2.8103	down			Slc17a9	7.76994680214711e-41	8.24524354797215e-39	-3.40873	down			Cdk10	4.0587730256502e-29	1.5584727166741e-27	-2.76763	down			Ipo13	3.42966223065282e-15	6.6600448354348e-14	-2.87206	down
Map7d1	7.47225881802253e-08	7.31766035971862e-07	-2.79257	down			Dgkb	2.22061283364285e-11	3.20546551072049e-10	-3.40678	down			Ppp2r3d	2.92792506779157e-52	3.13016319103078e-50	-2.74895	down			Wdr45	2.00096234660648e-35	1.48395178981187e-33	-2.86821	down
Nsmf	4.3625025853954e-10	6.42418899241931e-09	-2.79234	down			Nrg3	3.82945093105346e-15	8.32234363780049e-14	-3.40293	down			Cacna2d3	3.11931024986223e-13	3.23472472910713e-12	-2.74285	down			Zfp579	3.64441368179848e-59	5.56451947846367e-57	-2.85836	down
Gpatch4	3.42343942113286e-08	3.59619422415436e-07	-2.78772	down			Cmss1	0	0	-3.39269	down			Wdr45	1.42607030800591e-20	2.9249128858305e-19	-2.74085	down			Arhgdia	1.47044535265943e-19	4.07486048439822e-18	-2.81375	down
Ipo13	1.30840073638014e-07	1.22260900771973e-06	-2.78204	down			Gatd1	3.64402650280592e-10	4.46184908280155e-09	-3.38579	down			Lrrc45	8.04680810867239e-98	2.60766875271665e-95	-2.73707	down			Tcirg1	2.43318915494148e-33	1.67674725217074e-31	-2.80795	down
Maged1	2.1499141953906e-16	7.06451143873805e-15	-2.77559	down			Malrd1	6.63031549668301e-08	5.78750813954574e-07	-3.36401	down			Ppl	3.05329969519818e-32	1.4392144472366e-30	-2.73418	down			Mbd6	2.80295812862103e-35	2.05911650448792e-33	-2.79089	down
Dennd4b	0.000490913	0.00193063	-2.76906	down			Nt5c3b	8.36645988549629e-38	7.75972684970558e-36	-3.36314	down			Cbr2	4.8478891093974e-173	3.86712385111162e-170	-2.73057	down			mt-Nd3	1.08136905934708e-60	1.75429601356994e-58	-2.79028	down
Clk3	1.50825195574577e-14	4.05189849732784e-13	-2.75602	down			Ddx39b	0	0	-3.34634	down			Zfp579	9.66259417570831e-32	4.39478515798663e-30	-2.71036	down			Vps52	2.45998830625624e-13	3.84657207646935e-12	-2.78435	down
Thsd7b	0.0125382	0.0309158	-2.755	down			Syt1	4.97021411200661e-08	4.47927712512057e-07	-3.31879	down			Lama5	3.53436477543082e-102	1.26384009383509e-99	-2.69734	down			Ifi27	3.44867091809584e-39	2.82682109886445e-37	-2.78374	down
Cacnb1	1.65360137876371e-10	2.61420241827615e-09	-2.75246	down			Kcnc2	0.0124825	0.0341694	-3.31134	down			Htatsf1	1.05989832585067e-20	2.21595678207086e-19	-2.69229	down			Ajuba	1.89776281251462e-24	7.77783106371123e-23	-2.78365	down
Hdgfl2	8.09323559628624e-09	9.54857707146412e-08	-2.74444	down			Gm15155	5.41511809077105e-07	4.07309552945033e-06	-3.29991	down			Cep170b	1.57170421545247e-30	6.54561153182413e-29	-2.68503	down			Ccndbp1	6.41582375478881e-10	6.6613359438054e-09	-2.77821	down
B4galnt1	6.45511371597121e-21	3.56465724093077e-19	-2.74381	down			Unc79	1.42613148268358e-05	8.14270612434796e-05	-3.2999	down			Cnksr1	6.78363396070195e-19	1.21286696849102e-17	-2.68471	down			Paf1	5.77122746923765e-11	7.0219606723365e-10	-2.75717	down
Ahnak	1.24328059682144e-77	7.60505177378778e-75	-2.72303	down			Dxo	8.41087454924424e-10	9.73199325300078e-09	-3.29977	down			Gpc5	2.7666948924451e-18	4.66514244465946e-17	-2.67041	down			Vars2	6.14257089053335e-11	7.43891127909536e-10	-2.75683	down
Camkk1	8.71006142959521e-09	1.02307841193709e-07	-2.71774	down			Gm10800	5.64761141299236e-36	4.89141285541449e-34	-3.296	down			Snhg9	8.97002674932839e-27	2.96239418441196e-25	-2.66871	down			Rnf167	4.67775196212887e-16	9.87145109189635e-15	-2.75397	down
Ascc2	3.70801971100059e-116	5.89723454837534e-113	-2.71225	down			Ralyl	2.22746448832333e-10	2.81818519956611e-09	-3.2855	down			Dmpk	2.08862799461928e-22	5.1446727563425e-21	-2.66485	down			Bax	4.83097351319859e-20	1.39328854619546e-18	-2.73801	down
Ppp1r16a	3.37896861160768e-17	1.23822849767301e-15	-2.71097	down			Rasgrp2	5.6663494567173e-13	9.65903476854893e-12	-3.27375	down			1810010H24Rik	9.14236365913246e-26	2.87291851955162e-24	-2.64985	down			Crip2	1.34490051108363e-47	1.43462195613812e-45	-2.73708	down
Pitpnm1	0.000144519	0.000655573	-2.70674	down			Sox17	4.04275050298346e-09	4.22533790369496e-08	-3.26896	down			Dhx16	1.90022739390881e-57	2.62738107664458e-55	-2.63965	down			Csmd1	2.91333105613865e-08	2.41085110883652e-07	-2.73221	down
Megf8	5.15155062359625e-11	8.79080054910673e-10	-2.70217	down			Fgf14	8.7359956017643e-11	1.17199649422758e-09	-3.24269	down			Atp2a3	1.81584962236336e-52	1.98214321935874e-50	-2.63328	down			Megf8	1.06597829644074e-24	4.51128967086089e-23	-2.72402	down
Ttpa	2.19855382938256e-06	1.55958073606156e-05	-2.69355	down			Pcolce2	5.56907219387597e-06	3.43445556919712e-05	-3.2296	down			Ppp1r16a	2.49207292379316e-73	5.87336277721251e-71	-2.62126	down			Mcrip1	5.41193197228645e-17	1.21448744288745e-15	-2.71594	down
Prob1	3.31676470001815e-05	0.000179421	-2.69347	down			Klhl14	5.56838916904477e-06	3.43445556919712e-05	-3.2295	down			Tsc2	4.14443094387699e-22	9.92557711039362e-21	-2.61555	down			mt-Nd2	7.29911273109593e-115	3.7892127224696e-112	-2.70902	down
Ccdc9	3.19073324523162e-09	4.04024056784743e-08	-2.68746	down			Ttn	4.70729554154804e-91	2.13258593014978e-88	-3.22913	down			Megf8	2.3619710171364e-33	1.17757881960118e-31	-2.59051	down			Fah	1.83414143750161e-18	4.77674226549333e-17	-2.70525	down
Gga1	2.79232776871725e-19	1.27612588602526e-17	-2.68532	down			Tbx3	5.60485751496338e-14	1.10216388428637e-12	-3.22443	down			Cables2	1.10485940283163e-18	1.94853605567414e-17	-2.58872	down			Cdk10	1.20570880779242e-20	3.7257359072538e-19	-2.69891	down
Rhbdf1	2.49340642140969e-13	6.06347641071861e-12	-2.6852	down			Wdr6	5.56254470740182e-41	6.01112056041157e-39	-3.21847	down			Cntnap2	7.0978130290881e-34	3.66190652296734e-32	-2.58455	down			Maged1	5.09557518888686e-18	1.25965853955117e-16	-2.69512	down
Mtfr1l	4.22054572132903e-22	2.68494236608068e-20	-2.68438	down			Htatsf1	3.45516832050899e-26	1.76183669468725e-24	-3.21094	down			Map11	7.17891203590937e-24	2.01203561655082e-22	-2.58165	down			Dcaf11	4.60639529913652e-22	1.60830436500649e-20	-2.67562	down
Kctd2	1.21719238982277e-09	1.66881273859839e-08	-2.67427	down			Neurl4	2.49327077508667e-48	3.53834174213806e-46	-3.20586	down			Neurl4	3.68959342442853e-34	1.94218699549867e-32	-2.58046	down			Hdgfl2	9.03780783519279e-16	1.86677479078637e-14	-2.64444	down
Plxnd1	3.2591112771759e-09	4.11372267874647e-08	-2.6692	down			Rasip1	1.57404634877743e-16	4.01313678403666e-15	-3.2046	down			Fgfr3	2.43312369500526e-45	2.00249942200036e-43	-2.56669	down			Ltbp3	8.24085210010476e-38	6.41715153035158e-36	-2.64219	down
Dusp1	0.000265929	0.00112423	-2.66796	down			Atp2a3	3.72086102046799e-57	7.30467032668208e-55	-3.20397	down			Ints1	4.33031140947652e-13	4.41981587758577e-12	-2.56097	down			Eif3l	6.16064705187839e-10	6.42208281030483e-09	-2.63852	down
Ddrgk1	2.49615735738589e-11	4.50100755236567e-10	-2.66615	down			Numbl	1.00153964788008e-10	1.33300966241575e-09	-3.19738	down			Ccdc9	4.66109746489608e-27	1.58477313806467e-25	-2.55764	down			Leng8	9.07460404225967e-91	2.61718302507689e-88	-2.63691	down
Uba7	2.16194130714064e-08	2.36801064385432e-07	-2.64875	down			Grm7	1.3258446247828e-09	1.48451747483998e-08	-3.1845	down			Abtb1	6.99226472076242e-13	6.9188726292277e-12	-2.54399	down			Il18r1	0	0	-2.63402	down
Rfc2	2.91721344797041e-07	2.50785744197413e-06	-2.63939	down			Gm11867	2.49574649484321e-11	3.58942588067865e-10	-3.17959	down			Utp14b	3.48369989083187e-19	6.3826798353227e-18	-2.5377	down			Cfap20	3.8629175754992e-20	1.1308473368576e-18	-2.61775	down
Tenm2	0.000885233	0.00322168	-2.633	down			Zfp536	2.19201998137095e-06	1.4737330685256e-05	-3.1743	down			Sart1	2.22663887755395e-16	3.17173697255968e-15	-2.5372	down			Wdfy4	1.31754070317279e-05	6.96989772799357e-05	-2.60857	down
Tsta3	0.00343835	0.0103492	-2.63288	down			Ntrk3	4.122824148826e-08	3.75581946241465e-07	-3.17039	down			Sema4c	1.22101182846208e-16	1.79856429845906e-15	-2.53655	down			Srrt	1.43481596078598e-43	1.3144602219577e-41	-2.60492	down
Asic2	0.000728831	0.00270971	-2.63279	down			Dach2	3.35069315629449e-08	3.09551487748963e-07	-3.16265	down			Ahnak	1.37847643361294e-160	1.02105718689758e-157	-2.5353	down			Pcbp4	3.32602236585721e-12	4.68349659365825e-11	-2.59773	down
Slc25a37	2.00969269187091e-33	2.80369759399255e-31	-2.63004	down			Ptpru	9.66973471476768e-19	3.07837311365536e-17	-3.15925	down			Adam15	9.83177763701705e-30	3.93650710794852e-28	-2.53308	down			Eef1d	1.64755285533266e-11	2.12057753462404e-10	-2.59673	down
Adamtsl4	0.000252638	0.00107547	-2.62894	down			Agbl1	8.49231277942842e-12	1.26301707359706e-10	-3.15911	down			Malrd1	1.19076939015472e-10	9.18087626461297e-10	-2.52582	down			Acap1	0.0109145	0.0274698	-2.59672	down
Tmem63a	5.54007938257693e-14	1.43034776786532e-12	-2.6226	down			Trip6	9.64672062777413e-17	2.55345443313599e-15	-3.15849	down			Mapt	2.45346483759323e-28	8.99025807980275e-27	-2.52149	down			Slc39a7	2.7433770577568e-23	1.05234862801735e-21	-2.59392	down
Lsamp	9.45999977367514e-05	0.000451265	-2.60533	down			Cntnap2	3.91674950017865e-25	1.89079476895919e-23	-3.15298	down			Sntg1	1.68338290744894e-11	1.42387281812769e-10	-2.50426	down			Cyp4b1	6.40042615676652e-23	2.39615954243947e-21	-2.57114	down
Twnk	0.0201197	0.0460199	-2.59161	down			Dhx16	2.16913995077536e-54	3.87125749699742e-52	-3.15031	down			Atg4d	1.39359053847621e-20	2.87306836660007e-19	-2.49711	down			Scamp3	1.67072916211845e-12	2.42271284644625e-11	-2.56767	down
Noc2l	9.16452847670813e-07	7.11682914519366e-06	-2.59017	down			Cfap58	0.00450351	0.014177	-3.13	down			Mfap4	9.32856397700764e-20	1.77499465030402e-18	-2.47439	down			Ube2q1	4.30627531335983e-20	1.25123006959452e-18	-2.56537	down
Cirbp	2.78816978744764e-09	3.56703400434887e-08	-2.57627	down			AU022793	0.00450455	0.014177	-3.12997	down			Endog	1.82153416152354e-75	4.49745458452359e-73	-2.46802	down			Stk11	2.56863373375411e-34	1.85203248932808e-32	-2.55607	down
Rasl11a	2.73164344158244e-09	3.50355300765542e-08	-2.57457	down			Gabrb3	0.004505	0.014177	-3.12994	down			Tenm2	2.34846279521103e-19	4.36443713016817e-18	-2.45976	down			Nxf1	6.7970261293128e-41	5.75309157271291e-39	-2.55427	down
Cbs	0.00100165	0.0035879	-2.57147	down			Xkr4	3.07864822771174e-05	0.000163657	-3.12144	down			Cfap46	8.54170986041415e-295	1.77155062504989e-291	-2.45975	down			Ttn	1.08980551980891e-11	1.43835857334779e-10	-2.54961	down
Nr1d1	1.79550610188315e-11	3.3281735482925e-10	-2.56819	down			Map11	1.46813982394999e-25	7.29671687185945e-24	-3.11125	down			Ppox	6.32450636721524e-31	2.7213747314532e-29	-2.45761	down			Cep170b	6.81922849670745e-33	4.61750715685747e-31	-2.54393	down
Tmem214	9.3304313645886e-12	1.80524550392235e-10	-2.5648	down			Mief2	7.51794779442108e-22	2.95179690234953e-20	-3.10905	down			Lfng	4.36745895335362e-22	1.0411620539374e-20	-2.45118	down			Safb	1.25086266932781e-33	8.85497055095969e-32	-2.53533	down
Slc45a3	1.42156602766611e-06	1.05548954733902e-05	-2.56306	down			Dpp10	1.40238273797851e-15	3.24531753843789e-14	-3.10521	down			Ing5	2.88075869185024e-14	3.30093565021956e-13	-2.45086	down			Kmt2b	2.44347424873046e-25	1.08727622713509e-23	-2.52793	down
Slc50a1	6.78460499887919e-05	0.000335517	-2.54839	down			Lrrc4c	6.89992920839427e-13	1.1677337089896e-11	-3.09419	down			Vps33b	3.52783696154413e-22	8.5475862829936e-21	-2.44296	down			Pwwp3a	1.45417137280593e-15	2.94886262501036e-14	-2.52733	down
Spef1	7.66662480670061e-05	0.000374018	-2.54799	down			Cntn5	1.63067389312128e-15	3.73690812978124e-14	-3.08919	down			Taf1c	5.23141764044274e-14	5.82704628693783e-13	-2.43917	down			Haus3	8.31178885450533e-06	4.58709424592721e-05	-2.52563	down
Sap25	1.19000097701353e-09	1.63435021920752e-08	-2.54436	down			Sdk2	1.37371684649372e-07	1.13710546274417e-06	-3.06287	down			Aldoa	1.27450615068574e-46	1.08333022808288e-44	-2.4364	down			Plekhd1	4.80050796827942e-18	1.19049539964942e-16	-2.50063	down
Akap8	1.07695928682997e-24	8.6504850998706e-23	-2.51689	down			Pkn3	9.54448216967269e-06	5.62684962345218e-05	-3.04359	down			Pde1c	3.47531448228611e-16	4.8899608115749e-15	-2.43362	down			Grid2	7.35626282939705e-10	7.60733315438444e-09	-2.49326	down
Lrrc4c	0.00843032	0.0222053	-2.51319	down			Ptprb	1.28794383103164e-20	4.62521048345174e-19	-3.04049	down			Sema3f	6.00462814125184e-25	1.7790855378509e-23	-2.43301	down			Pygo2	2.54556511704383e-13	3.96328760740343e-12	-2.48778	down
Kctd20	3.07055915369572e-08	3.27746126042797e-07	-2.50732	down			Ilk	1.90941697315047e-29	1.20919475950212e-27	-3.0404	down			Klhdc8b	2.36943711571622e-49	2.23373298999792e-47	-2.43103	down			Slc20a1	2.59259668327869e-27	1.35493626662357e-25	-2.48071	down
Zpr1	0.00139362	0.00475627	-2.50698	down			2010309G21Rik	0.00170448	0.00599493	-3.03793	down			Dnajb2	1.86298598272919e-51	1.87564705251472e-49	-2.42532	down			Anks1b	2.98387053710551e-07	2.12195432625029e-06	-2.47992	down
Pde5a	4.04598150428111e-06	2.69913128540633e-05	-2.50665	down			Ryr3	5.48652878951537e-08	4.89218944827416e-07	-3.03682	down			Med24	6.27468121080919e-13	6.25658116885493e-12	-2.4123	down			Slc9a3r2	5.16614206343598e-23	1.94341778975729e-21	-2.47885	down
Vps52	7.11094741352681e-09	8.50319606501732e-08	-2.50386	down			Tenm3	4.21390765235961e-10	5.13294914551642e-09	-3.02025	down			2700081O15Rik	6.03048778951547e-31	2.60567326571981e-29	-2.40873	down			Ptms	1.71193615165154e-25	7.70569179937026e-24	-2.47792	down
Pgd	2.37169530757946e-17	8.89609485182635e-16	-2.50134	down			Vps33b	1.84643640370139e-41	2.07134994278082e-39	-3.00773	down			Inafm1	8.33359358575595e-17	1.24523581389466e-15	-2.39181	down			Dock6	3.35354303013796e-08	2.74884627112466e-07	-2.47765	down
1110038F14Rik	4.12128470304722e-05	0.000217613	-2.49984	down			Crocc	1.43546968566748e-18	4.47312101256012e-17	-2.99669	down			Edc4	3.91332497431023e-27	1.33931287074578e-25	-2.38167	down			Agap3	1.80145848438077e-42	1.55866191309701e-40	-2.47388	down
Srrt	4.45781712678374e-20	2.20177402435927e-18	-2.49366	down			Gcdh	4.01150258736142e-11	5.59189218657162e-10	-2.99571	down			Gnl1	4.94771338659441e-15	6.15939829759712e-14	-2.38161	down			Cdkn1b	2.08798090707379e-12	2.97785848413619e-11	-2.47334	down
Mib2	2.75515068422576e-05	0.000152889	-2.48843	down			Rgs20	0.000688744	0.00268012	-2.99146	down			Lgi3	4.8747420821776e-27	1.64661483362155e-25	-2.38081	down			mt-Nd4	2.54828195071469e-99	9.01975979555241e-97	-2.47124	down
Acrbp	0.000412524	0.00165352	-2.48094	down			Zrsr1	1.30176330033978e-16	3.39236060059786e-15	-2.98673	down			Maged1	7.62635738653815e-24	2.12025002944774e-22	-2.38018	down			Klc2	4.47267652323385e-14	7.62116675851684e-13	-2.4712	down
Stk25	9.53187415599429e-15	2.67222402876949e-13	-2.46536	down			Nrxn1	3.32423679516873e-12	5.16572364251879e-11	-2.9844	down			Nbeal2	4.8863736674369e-20	9.54202319997469e-19	-2.37766	down			Cyth2	1.53783476361083e-08	1.32761854814163e-07	-2.46342	down
Emg1	2.61015473643317e-06	1.82229591432103e-05	-2.46303	down			Abtb1	3.01125699070263e-21	1.12960497113014e-19	-2.98298	down			Leng8	4.9750695163661e-108	2.06365883538866e-105	-2.37409	down			Cables2	4.67171035289343e-08	3.75812071466747e-07	-2.4547	down
Adam15	1.30366967315352e-10	2.11136074153092e-09	-2.43661	down			Gabrg3	2.13933849176315e-06	1.43995817682733e-05	-2.97878	down			Washc1	1.47939674455596e-14	1.76337290126957e-13	-2.3682	down			Mars	5.94264564364244e-16	1.24396187169472e-14	-2.44832	down
1810010H24Rik	9.84196826058003e-34	1.39755949300236e-31	-2.4322	down			Fmn2	0.00065236	0.00255542	-2.978	down			Phf23	9.8070447620608e-14	1.07051635981653e-12	-2.36815	down			Ddrgk1	3.95055030600508e-17	9.10146012806555e-16	-2.44169	down
Lama5	1.32909363532762e-39	2.40203467911936e-37	-2.42151	down			Leng8	2.58812369145999e-109	1.45169090293844e-106	-2.97585	down			Plekhd1	2.44851977709847e-17	3.7953886529912e-16	-2.36378	down			Tef	1.2185567795255e-57	1.69444672181519e-55	-2.43983	down
Sik1	8.26583366276488e-20	4.03250977216603e-18	-2.41579	down			Cntnap5a	6.18153752052833e-09	6.26612138160957e-08	-2.97443	down			Mapk12	3.53774318912528e-17	5.43502175870061e-16	-2.36153	down			Cuedc2	3.73785313553674e-09	3.54959297151519e-08	-2.43627	down
Cdk11b	5.21507078886925e-17	1.81887030320562e-15	-2.39581	down			Ppp2r3d	1.05249468747531e-27	5.84779949234513e-26	-2.96848	down			Rfc2	1.6553404149098e-59	2.38415001425203e-57	-2.35991	down			Xrcc1	4.36309466572069e-07	3.00136202844232e-06	-2.43322	down
Snupn	0.00101183	0.00361459	-2.39505	down			Elmo3	2.54293657969592e-25	1.2377376021586e-23	-2.96766	down			Ddx41	2.92670958723153e-13	3.04108000196303e-12	-2.3501	down			Plxnb1	2.03727104892156e-29	1.2110098975536e-27	-2.42699	down
Faah	2.24608813301466e-13	5.52968818381814e-12	-2.37538	down			Pde5a	8.08752378775187e-18	2.34061284265183e-16	-2.96631	down			Pick1	1.04350149859874e-31	4.72537578186418e-30	-2.34986	down			Ehmt2	1.90082629821173e-17	4.57886110216037e-16	-2.42697	down
Ccdc88c	2.78167039437578e-55	1.00544740800346e-52	-2.37421	down			Gm42418	0	0	-2.96343	down			Safb	3.82979186414984e-96	1.20348307973436e-93	-2.34969	down			Mlf2	1.90516373070497e-17	4.57886110216037e-16	-2.42453	down
Snhg5	0.00270995	0.00843012	-2.3698	down			Gm1043	0.000254485	0.00110408	-2.95885	down			Dmap1	4.30567935510892e-16	5.99327448489658e-15	-2.34832	down			Adgrl3	3.85001528764242e-09	3.62954831051713e-08	-2.42331	down
Senp3	6.357725818475e-09	7.6600963194717e-08	-2.36979	down			Cdk10	7.75781142173198e-40	7.74400514716788e-38	-2.95064	down			Pcyt2	1.05490332464579e-38	6.83709217286053e-37	-2.34265	down			Pcyt2	2.05399356147986e-25	9.19221141565728e-24	-2.41754	down
Cntn4	0.00271074	0.00843012	-2.36975	down			Pcdh11x	8.89000874245257e-06	5.26737489825698e-05	-2.94751	down			Gtpbp6	3.05075339629025e-09	1.9847122157798e-08	-2.34098	down			Frmpd4	3.15487817076332e-08	2.59419602066885e-07	-2.40886	down
Rgl3	1.15927200026038e-06	8.78649678258883e-06	-2.36539	down			Mcrip1	3.3636947530533e-35	2.80999719831311e-33	-2.94444	down			Eppk1	7.6292971331344e-23	1.97789528176509e-21	-2.33997	down			Adam15	1.63929677845239e-15	3.29850232914954e-14	-2.3996	down
Ltbp2	5.23663757693639e-06	3.41325754195067e-05	-2.36524	down			Atp1a2	1.80518632687775e-06	1.22696420913405e-05	-2.94432	down			Cadm2	6.47257758997796e-18	1.05701778910349e-16	-2.3399	down			Dgkq	6.45824554567084e-12	8.76138642232383e-11	-2.39654	down
Nop56	1.27007605735532e-09	1.73235760001536e-08	-2.36118	down			Abca8b	0.000252758	0.00109861	-2.93727	down			Srsf2	3.00050815021018e-126	1.55576347588398e-123	-2.33332	down			Mtfr1l	1.0261108342563e-43	9.51229174565926e-42	-2.38974	down
Cul7	0.000896016	0.00325177	-2.35842	down			Slc6a9	2.62355552168679e-31	1.80718482397361e-29	-2.92469	down			Lmbr1l	6.99229326646119e-37	4.19133417186142e-35	-2.32922	down			Dnajb2	8.29053435550924e-23	3.07420909649288e-21	-2.38021	down
Magohb	1.79322440839486e-06	1.2951608079524e-05	-2.3581	down			Dscam	1.49123577435742e-08	1.44332507692325e-07	-2.91991	down			Dab1	1.96526263626868e-15	2.56995883204366e-14	-2.32805	down			Srsf2	2.52672403697751e-84	6.34696776643349e-82	-2.37821	down
Epn3	1.08568432697574e-09	1.5066948984487e-08	-2.34755	down			Edc4	2.30232814812801e-30	1.52354625038202e-28	-2.91654	down			Map7d1	5.91403514364504e-33	2.89285586979241e-31	-2.32027	down			Traf7	3.84505782049282e-17	8.91115037148143e-16	-2.36793	down
Ist1	1.90009246233517e-14	5.07031384580177e-13	-2.34653	down			Nlgn1	3.8108250552895e-11	5.34377480074465e-10	-2.91647	down			Flna	5.97729956534e-56	7.74807456157197e-54	-2.31461	down			Atg2a	3.23877423161771e-14	5.59209200479094e-13	-2.36775	down
Cfap61	1.0747864559847e-10	1.76584749958478e-09	-2.34581	down			Lmo2	3.84360978878246e-08	3.51961369989958e-07	-2.91562	down			Tead3	6.1248938811207e-18	1.0049865434687e-16	-2.30456	down			Faah	3.40770072936959e-12	4.77261970856133e-11	-2.36761	down
Slc9a3r2	4.22690078861713e-08	4.34267636577305e-07	-2.34363	down			Dlg2	7.50312877110717e-21	2.74470042841215e-19	-2.91405	down			Gpr108	1.674512959682e-26	5.46059729305104e-25	-2.29751	down			Dpagt1	4.73860740104317e-05	0.000221619	-2.35899	down
Fbxw5	7.89941527399012e-08	7.67977672383687e-07	-2.34322	down			1810010H24Rik	5.7683055781121e-31	3.86050405707855e-29	-2.91334	down			Clk3	5.19617129747992e-35	2.83601559762457e-33	-2.29247	down			Clcn4	7.61404196136646e-12	1.02225077160622e-10	-2.35592	down
Sf1	1.50756354119946e-23	1.11001345181649e-21	-2.34279	down			Tenm2	9.48842344286103e-11	1.26860544532872e-09	-2.90728	down			Fmo3	7.99495158574082e-09	4.91159051801731e-08	-2.29052	down			Clk1	2.39428299812394e-113	1.16526760664944e-110	-2.35187	down
Nsun2	9.96208831430477e-06	6.12198812019718e-05	-2.33744	down			Kat5	2.27589394091288e-29	1.4259444005326e-27	-2.89832	down			Lonp1	1.44230512578863e-13	1.54511406554009e-12	-2.28988	down			Sidt2	3.56793914255295e-27	1.82786461204341e-25	-2.35009	down
Utp14a	2.05869586620761e-08	2.26115324973521e-07	-2.32801	down			Tcirg1	5.4987682458688e-56	1.06180313390309e-53	-2.89394	down			Tnks1bp1	7.20410413684792e-22	1.67503497531643e-20	-2.28954	down			Ercc2	3.7288517945306e-10	4.01612294937894e-09	-2.33913	down
Stk16	4.67682457369857e-05	0.00024371	-2.3225	down			Pcyt2	3.65120431973492e-79	1.19465376894882e-76	-2.89355	down			Adamtsl5	3.70478009930257e-17	5.68322035943308e-16	-2.28938	down			Stap2	1.78396978778957e-10	1.99594435883871e-09	-2.33473	down
Gpn1	0.000334783	0.00137723	-2.32091	down			Slc7a4	4.42650523569871e-17	1.2013779993386e-15	-2.8935	down			Csmd2	1.04880398248625e-08	6.37146883326442e-08	-2.28487	down			Sema3f	2.31737658976583e-17	5.50164984893492e-16	-2.33101	down
Mapk1ip1	1.02882147417045e-07	9.82135457695488e-07	-2.318	down			Scarf2	2.03383365727855e-57	4.06042824560746e-55	-2.89047	down			Bag6	4.86653344286111e-21	1.03626184399322e-19	-2.28438	down			Edc4	9.54863573817705e-14	1.56867566441318e-12	-2.3261	down
Safb	1.54461713119881e-27	1.53534942841161e-25	-2.31763	down			Ltbp3	1.40314515887472e-99	7.18593340277623e-97	-2.88554	down			Wdr6	1.65072531065151e-23	4.46945730325225e-22	-2.28371	down			Sgcd	3.80293125220068e-06	2.24344133794596e-05	-2.32394	down
Arhgef16	0.00128337	0.00443517	-2.31435	down			Spef1	3.27117243193348e-12	5.08997887394246e-11	-2.87547	down			Plxnd1	6.21151929032534e-27	2.08457783303151e-25	-2.28139	down			Med12	2.3073891281697e-10	2.5486012966039e-09	-2.32316	down
Stk11	5.34325299536523e-16	1.71328821851388e-14	-2.31233	down			Plekhd1	7.67161438564119e-71	2.10148711275506e-68	-2.87235	down			Dpp10	1.80144836026453e-15	2.37068775329229e-14	-2.27818	down			mt-Cytb	6.52343782472517e-94	2.0319204136454e-91	-2.3211	down
Cd300lf	0.00512346	0.0145564	-2.3025	down			Ipo13	3.98163507779841e-29	2.45548060635536e-27	-2.86707	down			Atp1a2	7.95180929841675e-12	6.98815783259167e-11	-2.27599	down			Cdk11b	5.84147320768265e-44	5.4804279359307e-42	-2.3176	down
Atg2a	1.95699290082278e-09	2.56375742130853e-08	-2.30147	down			Tha1	9.8851433109533e-15	2.07183457401635e-13	-2.85923	down			Cracr2b	2.35145504352519e-15	3.03290905489505e-14	-2.27291	down			Akap8	1.10343099624682e-32	7.28170946421526e-31	-2.30683	down
Mars	5.44632515067497e-07	4.4694713723599e-06	-2.29585	down			Erg	2.5829134228721e-06	1.71307078873933e-05	-2.85278	down			Kctd2	3.41424114943917e-23	9.12517544321757e-22	-2.26893	down			Tmem63a	6.98727479394546e-20	1.97854213892557e-18	-2.30603	down
Akap8l	1.43045375727311e-38	2.42020601656081e-36	-2.29417	down			Cxxc1	1.75805070216533e-19	5.91659406308727e-18	-2.85154	down			Mtfr1l	4.8166143282429e-25	1.4352957064333e-23	-2.26649	down			Wdr81	9.03002633594005e-08	6.93459714772832e-07	-2.30418	down
Wdr45	9.15472416828518e-07	7.11616486668658e-06	-2.29381	down			Rbfox3	2.91671573033736e-06	1.91611793573027e-05	-2.85051	down			Tbc1d17	2.6727060120142e-20	5.3713103380983e-19	-2.26567	down			Polg	9.72625797193325e-15	1.79474812387309e-13	-2.30285	down
Dedd	6.67823086365535e-05	0.000330874	-2.29238	down			Rabggta	2.02087686286255e-15	4.59534914433551e-14	-2.84821	down			Map3k11	2.70222829470768e-15	3.46379572510737e-14	-2.25978	down			Thbs3	1.26706177184811e-14	2.30528271434141e-13	-2.30195	down
Cracr2b	1.21971356347444e-09	1.66939109410477e-08	-2.2922	down			Polr2e	7.79414716900934e-25	3.64314521840321e-23	-2.84725	down			Nt5c3b	1.06262015126485e-11	9.20582369976317e-11	-2.25863	down			Lama5	2.65008832823479e-72	5.03322873462544e-70	-2.29565	down
Ehmt2	6.11571734549894e-13	1.41784793969118e-11	-2.28682	down			Kctd2	2.3229015316891e-25	1.13533017185751e-23	-2.84397	down			Rogdi	3.95563933870343e-22	9.49536572739688e-21	-2.25229	down			Gigyf1	3.13816530033225e-32	2.00302403226945e-30	-2.29119	down
Slc17a9	2.10729069952916e-10	3.27288586770623e-09	-2.2843	down			Trim28	6.92766150908404e-27	3.65923430114354e-25	-2.83272	down			Mepce	1.03487758086334e-18	1.83134479753462e-17	-2.25025	down			Cluh	2.06286436853804e-10	2.29478926254367e-09	-2.28859	down
1700094D03Rik	0.000143538	0.000652236	-2.28398	down			Mapt	2.42617179252922e-15	5.4434052465146e-14	-2.83029	down			Dctn1	6.96523736957749e-23	1.81026344667966e-21	-2.24299	down			Phf23	1.45810758133971e-07	1.08653432879352e-06	-2.28656	down
Aldh6a1	2.76190384334613e-05	0.000152906	-2.27468	down			Inafm1	8.57598701548732e-18	2.47235134621926e-16	-2.82737	down			Lratd2	4.24834799693308e-82	1.22376024244989e-79	-2.241	down			Crybg1	9.86090892139973e-10	1.00243991868067e-08	-2.28291	down
Rnf167	3.19643001621382e-08	3.38906819852431e-07	-2.27023	down			Paxx	3.07751016184239e-13	5.45933617414782e-12	-2.81936	down			Lzts2	5.0527299906514e-30	2.04675039074433e-28	-2.23823	down			Unc13d	5.24443221303859e-32	3.26707149143452e-30	-2.28027	down
Vars2	1.67423019553552e-07	1.51807052621419e-06	-2.26421	down			Acaa1a	1.05053645159713e-29	6.76189555375004e-28	-2.81194	down			Dgkq	2.09843924721026e-20	4.25847651537581e-19	-2.23609	down			Arfrp1	5.52322478051738e-15	1.04900856989973e-13	-2.27466	down
Aldoa	9.7910875335661e-08	9.3918851709189e-07	-2.26213	down			Tspan18	5.50062254082427e-08	4.90104636220643e-07	-2.80843	down			Gucy1a2	1.83476831065035e-14	2.15720491853107e-13	-2.23181	down			Ppl	2.61506078237331e-20	7.77231996654235e-19	-2.27413	down
Scn7a	7.15259574566203e-05	0.000351312	-2.25827	down			Nbeal2	1.5647345794216e-15	3.60685100019706e-14	-2.80571	down			Amotl2	1.43579384481444e-29	5.70466749836236e-28	-2.23162	down			Rrp1	1.57081390143952e-07	1.16383709329301e-06	-2.27141	down
Gga3	3.26921208372818e-07	2.78935348603074e-06	-2.25428	down			Ptprt	4.07821122751487e-10	4.9728002121012e-09	-2.80481	down			Akap5	4.10068504709536e-12	3.75654628430909e-11	-2.22978	down			Cars	1.53231440260595e-10	1.74191711723978e-09	-2.26811	down
Snhg14	0.00210175	0.00677466	-2.254	down			Ap1g2	3.11211130567763e-15	6.89436325065792e-14	-2.80241	down			Tcirg1	2.26421385899527e-61	3.66873401840327e-59	-2.22919	down			Slc4a3	1.29384223613412e-14	2.34851969528587e-13	-2.26772	down
Stxbp2	1.90581113712051e-09	2.50082675946902e-08	-2.25295	down			Tbc1d10b	3.11384773694712e-15	6.89436325065792e-14	-2.80237	down			Ciao3	1.4016667313035e-09	9.45076983330126e-09	-2.22048	down			Zmat2	1.71467815579627e-09	1.70526166017695e-08	-2.26743	down
Tex264	0.000246568	0.00105188	-2.25258	down			Mdga2	9.87073914164051e-09	9.81159800416739e-08	-2.79734	down			Chmp1a	2.76620753697386e-15	3.54142866153321e-14	-2.2181	down			Gga1	3.78624575878266e-24	1.50425998590003e-22	-2.26416	down
Klc2	6.22849481220417e-07	5.01305574358781e-06	-2.24955	down			Odf3b	0.0011129	0.00409651	-2.78739	down			Rrp1	4.21658578840811e-20	8.28143837609699e-19	-2.21767	down			Cadm2	2.85804013213001e-08	2.37773060992483e-07	-2.2611	down
Plxnb1	3.60404809559387e-19	1.61007811551475e-17	-2.24512	down			Megf8	1.48602633970104e-33	1.15157264837753e-31	-2.78684	down			Sphk2	6.07462181166316e-15	7.4725774836236e-14	-2.21645	down			Sra1	2.16182727028489e-05	0.0001091	-2.25969	down
Fgfr3	5.62720464701796e-22	3.55139137722911e-20	-2.24332	down			Slc25a10	1.84142901603007e-21	7.04227025318772e-20	-2.7737	down			Fam98c	2.72840963023918e-21	5.91916482543522e-20	-2.21614	down			Ccdc88c	4.08521857708232e-22	1.43295482251081e-20	-2.25604	down
Wnk4	2.67981894747585e-06	1.86112840788891e-05	-2.2304	down			Mbd6	4.66294514326883e-53	8.07718100625935e-51	-2.7714	down			Idh3g	6.02312245215477e-11	4.78252525488859e-10	-2.21514	down			Epn3	1.24616840595846e-10	1.43336977506625e-09	-2.24906	down
Tnks1bp1	3.89275259044912e-12	7.97813623692046e-11	-2.22802	down			Asic2	2.83617091661787e-12	4.44836980384047e-11	-2.76929	down			Acaa1a	4.50416066119033e-20	8.81285774651769e-19	-2.21126	down			Sf1	2.61812113971565e-34	1.87039534999686e-32	-2.24813	down
Htatsf1	2.26978505770289e-09	2.93963042000869e-08	-2.22488	down			Zfp335	1.39368937216623e-13	2.58523891570804e-12	-2.76705	down			Crip2	1.27220123378897e-36	7.45351796293315e-35	-2.20953	down			Nsfl1c	1.84698073863391e-13	2.94195841112761e-12	-2.24631	down
Ppl	9.70795942745696e-17	3.2260125664309e-15	-2.2241	down			Fam50a	1.90054810609244e-13	3.47078389793222e-12	-2.76385	down			Klc2	6.46511127630527e-15	7.93410697459002e-14	-2.20586	down			Mical3	2.03989322658439e-06	1.25174535503646e-05	-2.24532	down
Arfrp1	2.12448485795116e-07	1.88486375518382e-06	-2.22019	down			Dhx34	3.49554458497201e-16	8.61381164568731e-15	-2.75442	down			Ipo13	9.32256516185435e-14	1.01977848869652e-12	-2.20581	down			Ik	1.04292837445656e-09	1.05883745135505e-08	-2.23536	down
Ngdn	8.39660098769391e-05	0.000406389	-2.21784	down			Slc39a7	1.37203865539081e-38	1.30332607434261e-36	-2.74944	down			Eef1d	2.1266788753169e-14	2.47515824209161e-13	-2.205	down			mt-Co1	4.86430815504591e-104	1.99359829491277e-101	-2.22883	down
Zfyve19	8.40496399150474e-05	0.000406547	-2.21782	down			Frem2	0.000440902	0.00180891	-2.74766	down			Epn3	4.9484395373955e-14	5.52371560848131e-13	-2.2039	down			Zfp653	5.95274632667144e-07	4.02029797448313e-06	-2.22793	down
Dctn1	1.45999841020227e-06	1.07856742998687e-05	-2.21781	down			Nr1d1	4.87786993418125e-25	2.32617125322757e-23	-2.74711	down			Sik1	2.55926279781144e-21	5.56384805310369e-20	-2.20065	down			Akap5	3.27602426192479e-65	5.79781839263826e-63	-2.22789	down
Plk2	1.77013225651485e-06	1.28197556500966e-05	-2.21538	down			Thsd7a	1.73785264080761e-06	1.18393095755193e-05	-2.74584	down			Cbarp	9.27937533260504e-25	2.73372506247484e-23	-2.18707	down			Mrc2	2.48633577852456e-24	1.00839045350889e-22	-2.22716	down
Trim3	1.99718117113805e-26	1.84669589219648e-24	-2.21445	down			Tnfrsf13c	0.0077468	0.0227612	-2.74565	down			G6pc3	2.61489520385831e-13	2.73903669333441e-12	-2.18135	down			Arhgef25	8.67684207907913e-14	1.43149511164808e-12	-2.2251	down
Hexim1	2.34179992641195e-06	1.65235075553042e-05	-2.2131	down			BC017158	2.27819715905545e-21	8.62858017251258e-20	-2.74006	down			Mrc2	3.70399577116556e-22	8.93265956906671e-21	-2.18121	down			Gpaa1	1.74424072453731e-08	1.49257170571122e-07	-2.22476	down
Glmp	0.00622827	0.0171612	-2.20822	down			Nhsl2	1.06801069351454e-07	9.03742669461766e-07	-2.73725	down			Cntn4	2.02201213915891e-15	2.64083953187379e-14	-2.17835	down			Stk25	1.38220853691286e-26	6.6439863437904e-25	-2.22365	down
Abcf1	1.13840258066234e-10	1.86647813108077e-09	-2.20528	down			Igsf8	5.16598754202125e-10	6.1746392273814e-09	-2.73673	down			Slc25a37	6.18961476866161e-50	5.99872010757204e-48	-2.17513	down			Aox3	3.91499542425885e-11	4.89343007523333e-10	-2.22254	down
Flna	3.06541760638899e-08	3.27637107607598e-07	-2.20327	down			Fpr3	0.00289412	0.00962062	-2.73585	down			Opcml	2.68843520563291e-13	2.81039043169489e-12	-2.17449	down			Rbck1	4.15076204607909e-20	1.21056120048007e-18	-2.22208	down
Wee1	7.22746062225811e-06	4.57221693462184e-05	-2.20278	down			Eif1ad	3.21527768578069e-07	2.50150302911564e-06	-2.73421	down			Mafk	5.12698954286842e-12	4.61117793231097e-11	-2.17247	down			Rps6kb2	9.85276533258847e-09	8.79856463817276e-08	-2.21962	down
Zfp715	2.18423771368258e-05	0.000123799	-2.2007	down			Itgb8	0.00799289	0.0233619	-2.73097	down			Zfp219	7.77018412142735e-18	1.25901264592503e-16	-2.17209	down			Crat	2.55672395462411e-10	2.81203523088389e-09	-2.21562	down
Agap3	1.51595780516075e-15	4.63649864101471e-14	-2.19985	down			Gpr108	4.99241229870894e-31	3.37963359002831e-29	-2.72844	down			Akap8	1.66109914376803e-62	2.9699307104956e-60	-2.17094	down			Atxn7l3	6.49489886794265e-11	7.80490393281936e-10	-2.21539	down
Camk1d	9.78449130168804e-75	5.5575910593588e-72	-2.19781	down			Car10	2.2417310578727e-06	1.50457835502465e-05	-2.72632	down			Lsm14b	1.91383968986177e-13	2.02515485549659e-12	-2.1671	down			Epn1	1.91114639831042e-17	4.57910677035176e-16	-2.20997	down
Trim28	5.20524465110486e-09	6.37782826896546e-08	-2.19639	down			Fmo1	1.62322584167137e-06	1.11162658075855e-05	-2.72618	down			Crocc	6.71570034330722e-16	9.1513551327327e-15	-2.16381	down			Magohb	6.1745171843632e-12	8.40576316689445e-11	-2.20938	down
Slc12a4	0.000605555	0.00231955	-2.19487	down			Rhebl1	0.000170536	0.00076875	-2.72347	down			Kcnma1	1.1142436432072e-07	5.79764504769627e-07	-2.16076	down			Psmd2	2.2163971483263e-09	2.16550622258682e-08	-2.20443	down
Parp2	2.05706223841564e-06	1.46574900715781e-05	-2.19059	down			Cpne5	0.00299404	0.00991196	-2.72201	down			Arap3	1.28682649770485e-16	1.89282138740416e-15	-2.16039	down			Dgka	4.35033794737675e-07	2.99523267871112e-06	-2.20278	down
Cluh	6.05803223784557e-09	7.33233978011385e-08	-2.18995	down			Gm41335	1.08154994242503e-07	9.14542481825157e-07	-2.71961	down			Fmo1	6.67578354570423e-14	7.38037050841715e-13	-2.15888	down			Nsmf	3.15449355494644e-09	3.03259769288493e-08	-2.20078	down
Mapk13	3.66896318373195e-11	6.44052874989768e-10	-2.18852	down			Arhgef4	3.74749344896697e-09	3.93770966417323e-08	-2.71908	down			Eif3b	8.0950585870604e-30	3.2537115328611e-28	-2.15872	down			Cirbp	3.48119388613978e-10	3.76500788769035e-09	-2.1987	down
Hsp90ab1	1.09377178388937e-22	7.30896909704894e-21	-2.18528	down			Fendrr	6.74959228344759e-10	7.91079079668947e-09	-2.71834	down			Srrt	5.61619585380695e-55	6.85175894164447e-53	-2.15479	down			Fibp	2.65275346376736e-09	2.56927751521847e-08	-2.18852	down
Klhl26	5.62257719856714e-09	6.82606624168029e-08	-2.1839	down			Grid2	1.39242926937023e-18	4.35051044135596e-17	-2.71771	down			Tns2	3.78442482035659e-17	5.79682206604104e-16	-2.15127	down			Zfp467	9.12375113728895e-07	5.93539265714863e-06	-2.18099	down
Lmbr1l	4.23753602791522e-10	6.25174146456063e-09	-2.17912	down			Gria1	0.000184673	0.0008249	-2.71618	down			Dlgap1	1.55618030103352e-14	1.84852115941782e-13	-2.15102	down			Txlna	1.65923644506154e-17	4.01256962661312e-16	-2.18009	down
Tef	2.29089768766555e-41	4.33743295531345e-39	-2.17871	down			Tmem204	6.55460383646722e-05	0.000325081	-2.71498	down			Atp8a2	9.05163238381361e-08	4.78173346001768e-07	-2.15042	down			Col23a1	1.48213276716335e-08	1.28095092762497e-07	-2.16754	down
Ring1	8.40737959078998e-06	5.23945787664278e-05	-2.17849	down			Rusc1	1.76066995432637e-10	2.2517840816515e-09	-2.71493	down			Krt7	7.93724115442162e-26	2.50942654790708e-24	-2.14818	down			Slc1a3	4.35025873392587e-17	9.90510665528678e-16	-2.16577	down
Nop14	8.99115544014649e-06	5.56402086070388e-05	-2.17416	down			Egln3	0.00778512	0.0228453	-2.71492	down			Zfp952	3.21090506716574e-12	2.97030201128535e-11	-2.1457	down			Vps33b	4.24131748990893e-10	4.54919274020949e-09	-2.16497	down
Dgkq	8.64673144300868e-06	5.37598189482448e-05	-2.1705	down			Nprl2	2.88624513667691e-11	4.1108925592403e-10	-2.71487	down			Camsap3	8.25138317877333e-13	8.10292079203404e-12	-2.14567	down			Eml1	0.0010185	0.00348617	-2.16077	down
Cavin2	2.34062730402403e-09	3.01663992246338e-08	-2.16954	down			Cacna1b	2.5805073271503e-05	0.000139485	-2.71484	down			Hsd17b11	2.36070141436142e-42	1.7362038061651e-40	-2.14447	down			Lrp1	4.1115540031361e-12	5.72749034390354e-11	-2.16072	down
Trnau1ap	4.94914206595278e-07	4.08676819402456e-06	-2.16228	down			Nubp2	4.06358981956755e-06	2.5817165309971e-05	-2.71467	down			Rabggta	5.21712437613832e-09	3.28884983468415e-08	-2.13606	down			Mdp1	1.5686749893187e-08	1.35274331581669e-07	-2.15964	down
Clk2	8.30193535472882e-14	2.10245190894279e-12	-2.16066	down			Pcbp4	9.13492386587956e-10	1.04771439353647e-08	-2.71383	down			Kmt2b	1.22039302652086e-36	7.19061118467122e-35	-2.1341	down			Zscan26	1.59735876706881e-42	1.39759918192863e-40	-2.15679	down
Psma4	8.31595881342805e-09	9.79681547916739e-08	-2.15432	down			Mafk	9.82720051751262e-13	1.62576678224412e-11	-2.7109	down			Stk36	1.7008116478119e-34	9.09145195247906e-33	-2.12914	down			Slc1a5	8.97653168326885e-22	3.00884181381966e-20	-2.15598	down
Erbb2	9.87345813190505e-09	1.14451514671879e-07	-2.15257	down			Adam15	3.98547303766055e-33	3.06829326213096e-31	-2.70557	down			Gga1	7.56102886313873e-48	6.75929907851281e-46	-2.12525	down			Stxbp2	2.97059501602927e-14	5.15189830508239e-13	-2.1509	down
Naxd	8.59625019009548e-18	3.40086475182285e-16	-2.14974	down			Galntl6	2.92911541700763e-11	4.15687355384734e-10	-2.69747	down			Stk25	2.12258220355966e-31	9.44685727507023e-30	-2.12082	down			Hsd17b11	1.43507951020628e-21	4.73515429914249e-20	-2.1507	down
Vill	9.62243189176386e-09	1.12142225850155e-07	-2.13918	down			Lrrc45	8.1126558095313e-29	4.92572024641594e-27	-2.69507	down			Dcaf11	1.88147256660118e-32	8.99118456942589e-31	-2.12079	down			Tmem259	1.66402755825983e-37	1.28294877189795e-35	-2.15031	down
Crip2	6.28692790005871e-09	7.59781924943266e-08	-2.13623	down			Tgfb3	3.70586971112933e-20	1.28747614856592e-18	-2.68944	down			Camk1d	4.89437119961857e-288	8.45910489000743e-285	-2.12065	down			Scrib	8.05295469584915e-15	1.5146946429125e-13	-2.14806	down
Crat	1.95528031757969e-06	1.40075577345889e-05	-2.13129	down			Egln2	3.29364978092107e-18	9.9989434972859e-17	-2.68274	down			Lyz1	7.2321352400384e-22	1.67779065859504e-20	-2.11927	down			Cdh4	0.000327884	0.00127725	-2.14741	down
Hes1	3.66362777936112e-15	1.07900622598073e-13	-2.12913	down			Mrpl28	1.02527369494488e-17	2.93836955054883e-16	-2.68188	down			Gm14066	1.20471404643893e-07	6.22775905362497e-07	-2.11025	down			Arrdc3	2.09282884855918e-17	4.98374869838848e-16	-2.13781	down
Ncald	0.0016759	0.00557838	-2.12398	down			Sart1	1.59161682801687e-16	4.0491694637604e-15	-2.67845	down			Hmcn2	9.69887476904219e-26	3.02470608745404e-24	-2.10918	down			Jtb	1.57633227836231e-13	2.54665963726293e-12	-2.13512	down
Rims1	0.0128364	0.0315533	-2.12315	down			Stk11	2.58224215091102e-66	6.61222397730019e-64	-2.67256	down			Tmem63a	1.3539290181237e-28	5.08704489780535e-27	-2.10629	down			Ctsa	2.99477243454609e-06	1.79386868829311e-05	-2.13105	down
Tead3	3.21966966543967e-07	2.75595405592855e-06	-2.11827	down			Fgfr3	3.24875799601337e-23	1.38648987083484e-21	-2.67216	down			Phf1	8.10948876591112e-25	2.39588029921648e-23	-2.10359	down			Man2c1	2.08136631424081e-08	1.76553371339795e-07	-2.12498	down
Fbxl7	2.64400940770836e-06	1.84108255780183e-05	-2.11028	down			Bag6	8.52342914896378e-27	4.46210986425086e-25	-2.67199	down			Atxn7l3	1.07790771943239e-14	1.2997561686644e-13	-2.10065	down			Ddx39	6.5359582500965e-08	5.12542869018141e-07	-2.11757	down
Evpl	3.10209230466787e-11	5.46958714117936e-10	-2.10483	down			Dcaf11	1.46633898350369e-51	2.33405498468783e-49	-2.66764	down			Plxnb1	4.80873867250969e-28	1.72765863291283e-26	-2.09445	down			Sik1	2.2906077559434e-18	5.92062808699117e-17	-2.11656	down
Net1	3.69250348801393e-15	1.08349770246077e-13	-2.10253	down			Rfng	2.43632885449942e-13	4.3679631015447e-12	-2.66599	down			Zfp804b	5.17116591066344e-08	2.84936187532305e-07	-2.09255	down			Arhgap22	1.09436545279881e-19	3.05441712578651e-18	-2.11578	down
Gtpbp4	4.31925990035196e-09	5.34996179557613e-08	-2.10119	down			Cyyr1	1.07706775093971e-16	2.83820604884089e-15	-2.6645	down			Pwwp3a	2.24708972105682e-26	7.3048026355358e-25	-2.09232	down			Slc26a9	8.35119548896147e-14	1.38363317601155e-12	-2.10988	down
Cdk9	2.4780368842578e-13	6.04458567595645e-12	-2.09908	down			Pwwp3a	3.91819195517202e-29	2.42907279157743e-27	-2.66156	down			Mars	2.32561144526011e-16	3.30817430553462e-15	-2.09048	down			Yars	1.80177815038606e-14	3.25532400395736e-13	-2.10805	down
Tmem259	2.71067250235925e-17	1.0025705925005e-15	-2.09842	down			Mus81	2.44859321804763e-20	8.60954612399492e-19	-2.66054	down			Rufy4	4.83955676571028e-10	3.4682932730073e-09	-2.09039	down			Tbc1d10a	3.53234015022454e-15	6.84237133079565e-14	-2.10759	down
Sat1	1.76800248219369e-44	3.60491172779596e-42	-2.09687	down			Adgrv1	3.36563443229638e-08	3.10688150297955e-07	-2.66038	down			Gigyf1	3.55756401718198e-61	5.67568290125802e-59	-2.08922	down			Lamb2	2.7277788780559e-15	5.37752256289146e-14	-2.10162	down
Per1	2.40103474528094e-06	1.68815457952909e-05	-2.09679	down			Slc14a2	0.000127236	0.000591908	-2.66027	down			Abca7	7.60247474854315e-24	2.11929201995679e-22	-2.08809	down			Pbx2	1.2501337998669e-20	3.84774383381959e-19	-2.10029	down
Zdhhc7	0.000318259	0.00131744	-2.09678	down			Gm26917	0	0	-2.65912	down			Bsg	1.58365515003009e-49	1.52060221350111e-47	-2.08438	down			Nop9	0.000113794	0.000490377	-2.09925	down
Txlna	9.84168528628844e-16	3.09332337535833e-14	-2.09461	down			Srrt	3.19082505197739e-74	9.39618207181042e-72	-2.6551	down			Gpc6	2.19264356393012e-10	1.64052768816417e-09	-2.08383	down			Lratd2	2.0615131826975e-10	2.29478926254367e-09	-2.0982	down
Tada1	0.000224973	0.000970692	-2.08482	down			Tmem100	2.33256487660422e-06	1.56198304045032e-05	-2.65173	down			Kmt2d	8.93902932165041e-41	6.26336040983208e-39	-2.0826	down			Fbxw5	7.48550159671447e-10	7.73071630419305e-09	-2.08366	down
Syne1	3.7897237033404e-06	2.53669047886893e-05	-2.08375	down			Tmem178b	0.000111756	0.000525291	-2.65121	down			Gpsm2	1.31120887931084e-11	1.12095928099369e-10	-2.07982	down			Zfpm1	0.0137704	0.0331161	-2.08317	down
Hsd17b11	1.55158956919799e-11	2.88951762394904e-10	-2.08085	down			Adra1a	0.000278155	0.00119664	-2.65102	down			Ascc2	6.31377734744002e-62	1.0733421490648e-59	-2.07867	down			Cdk9	3.18444624231764e-24	1.27821045819214e-22	-2.08305	down
Klhdc8b	1.5746106594154e-11	2.92553830926899e-10	-2.08043	down			Scn7a	4.43035268084175e-15	9.57525215185964e-14	-2.64822	down			Cdiptos	1.50666294382936e-14	1.79381110533989e-13	-2.07846	down			Spry1	9.32193992931137e-18	2.282702711621e-16	-2.08213	down
Ric8a	6.09598275618668e-07	4.93135858364155e-06	-2.08018	down			Mapk12	7.578223495954e-18	2.20404677923067e-16	-2.64498	down			Atg2a	2.05962331242763e-15	2.68657783017289e-14	-2.07675	down			Ces1d	1.63970708526183e-08	1.409315570964e-07	-2.0797	down
Zfpm2	0.0125147	0.0308772	-2.07892	down			Zfp579	6.16222225753749e-33	4.6828913530022e-31	-2.64465	down			Slc6a9	8.06888767645632e-19	1.43770386949918e-17	-2.07668	down			B3galt1	0.000428095	0.00161589	-2.07472	down
Zfp330	0.00138454	0.0047273	-2.07817	down			Eif3l	4.18412022107954e-18	1.25088203259127e-16	-2.64303	down			Stk11	2.79405599026508e-45	2.28144571803535e-43	-2.07388	down			mt-Nd1	4.92922112525467e-81	1.16314681522297e-78	-2.07135	down
Luc7l3	1.15394277067418e-44	2.41477708221082e-42	-2.07799	down			Cntnap5b	1.27287106088933e-08	1.24631323576188e-07	-2.64035	down			Pygo2	5.72307743479453e-16	7.89206289877916e-15	-2.07224	down			Cxxc1	1.7909170099628e-06	1.11211090562842e-05	-2.06992	down
Fah	5.50922143636046e-07	4.51177434211518e-06	-2.07172	down			Ncald	2.95871474369435e-16	7.33698967704753e-15	-2.63511	down			Cavin2	2.64095703965156e-19	4.8817690732953e-18	-2.06257	down			Fasn	1.95628595394019e-09	1.92586583101546e-08	-2.06966	down
Kmt2d	2.36437565341832e-14	6.24635056344934e-13	-2.07069	down			Ushbp1	0.000258675	0.00111934	-2.63011	down			Ppara	7.47034255176897e-18	1.21422338968408e-16	-2.06194	down			Tead3	5.00959866705023e-11	6.18220995567672e-10	-2.0687	down
Slc20a1	1.47185643316159e-05	8.66977952333406e-05	-2.06809	down			Dgkq	4.58925442956607e-22	1.82624418668442e-20	-2.62007	down			B4galnt1	3.18452265247946e-35	1.76596256182952e-33	-2.06057	down			Cant1	8.67836002496036e-07	5.68841662578841e-06	-2.06844	down
Nbeal2	4.58457775390656e-05	0.000239846	-2.06616	down			Cables2	3.44960959640658e-23	1.45637818767287e-21	-2.61771	down			Tmem259	2.59236587422132e-44	2.0365783420966e-42	-2.06046	down			Wdr3	2.77117902345799e-05	0.000136404	-2.06784	down
Ltbp3	1.08590200024129e-11	2.07076563691097e-10	-2.06479	down			Maged1	1.08735830194589e-38	1.04130027956265e-36	-2.61719	down			Spry1	2.39463128710581e-13	2.51339336511004e-12	-2.05747	down			Krt7	4.05238550747005e-90	1.12699735523819e-87	-2.06688	down
Dagla	3.29677754039643e-05	0.000178578	-2.05869	down			Rhbdf1	5.90905941833373e-28	3.36245463229724e-26	-2.61711	down			Sf1	2.03601673770065e-63	3.90990621665848e-61	-2.05482	down			Mafk	2.49005238484527e-10	2.74257962104528e-09	-2.06646	down
2410002F23Rik	1.22563592844682e-05	7.35011832806119e-05	-2.05492	down			Cfap20	1.12855072258725e-55	2.11003158116749e-53	-2.61445	down			Trim39	3.16247298053851e-24	9.05934939452608e-23	-2.05107	down			Gm47283	9.88187396848502e-33	6.57693611902503e-31	-2.06498	down
Yars	7.09274822471393e-12	1.39607757135953e-10	-2.05193	down			Syf2	1.00658168459494e-14	2.10595482466141e-13	-2.60138	down			Ccndbp1	8.72860089634281e-13	8.53920672595046e-12	-2.04959	down			Sphk1	9.99545719143924e-08	7.623371709083e-07	-2.06424	down
Bax	4.23791891951543e-07	3.5473611839986e-06	-2.04098	down			Fgd5	7.31444731543063e-07	5.37808208042805e-06	-2.59953	down			Traf4	5.86891136930465e-16	8.08241844617387e-15	-2.04633	down			Zfpm2	1.39580676805983e-05	7.35893520845087e-05	-2.06392	down
Amotl2	1.21341940625524e-12	2.69528243534683e-11	-2.04073	down			Eif3g	5.74476174648111e-10	6.82820873983864e-09	-2.59678	down			Zbtb18	1.00419948968698e-21	2.30899084435786e-20	-2.0462	down			Zdhhc7	5.58966695472104e-09	5.15109308596601e-08	-2.06206	down
Mcrip1	2.20009888694825e-08	2.40318493805116e-07	-2.04034	down			Srsf2	1.40679925983034e-157	1.1836206058244e-154	-2.59675	down			Irx2	7.24881278025322e-24	2.02615063426485e-22	-2.04608	down			Ank2	0.000556406	0.00203894	-2.05913	down
Rbfox1	0.00383132	0.0113766	-2.03961	down			Sema4c	7.09867006018542e-19	2.29082834627189e-17	-2.59526	down			Elovl1	1.73805588959256e-31	7.7688101616702e-30	-2.04552	down			Capn1	8.56469024303714e-10	8.76389525920239e-09	-2.05615	down
Sgip1	0.00543659	0.0152762	-2.03896	down			Ddx39	3.659021005902e-18	1.10511816483384e-16	-2.59444	down			Cirbp	1.10539602017582e-16	1.63522920531003e-15	-2.04531	down			Cyp2f2	2.04798306293983e-09	2.00599296995125e-08	-2.04293	down
Palmd	4.62742741727541e-10	6.76421007760553e-09	-2.03221	down			Epn3	7.70341885404242e-40	7.74400514716788e-38	-2.59407	down			Erbb2	8.33459739461792e-13	8.17689451108683e-12	-2.04499	down			Klf2	8.89066936939937e-09	7.99441597915854e-08	-2.04008	down
Phf1	1.669031667969e-07	1.51508445475907e-06	-2.03187	down			Arhgef25	3.89766522741014e-14	7.74209084547455e-13	-2.5929	down			Erbb4	1.42413035603993e-12	1.36616390306513e-11	-2.03848	down			Per1	1.2965939258722e-05	6.86841966038559e-05	-2.03908	down
Hspd1	6.45307686696707e-07	5.17808953038569e-06	-2.03167	down			Ddx56	1.19809838106911e-09	1.35176253166791e-08	-2.58943	down			Nxf1	4.21984195926934e-61	6.6302668360035e-59	-2.03196	down			Nop56	6.3453884805163e-11	7.64884521637467e-10	-2.03867	down
Aspg	5.82229071134553e-27	5.64620191909996e-25	-2.02657	down			Cln6	1.53918316081073e-12	2.48697372444301e-11	-2.58925	down			Lamb2	1.94149584930089e-10	1.45787921486244e-09	-2.03044	down			Abcf1	3.54115986360458e-15	6.84243470419078e-14	-2.03734	down
Kdr	2.89377490294872e-10	4.42290686647947e-09	-2.02441	down			Slc9a3r2	5.78917910644846e-30	3.76744423728488e-28	-2.58913	down			Fam189a2	6.55558562810502e-31	2.79758942236416e-29	-2.03042	down			Nr1d2	3.62505130746796e-20	1.06521790683974e-18	-2.03192	down
Eif3b	1.9042910623571e-08	2.10904213479995e-07	-2.02428	down			Sap25	6.85945555195597e-33	5.14633929595473e-31	-2.58777	down			Klf2	1.92434254067179e-15	2.52281063802357e-14	-2.02908	down			Atp7b	2.56331649060926e-06	1.55334984532096e-05	-2.03176	down
Shh	6.14419502702012e-08	6.09970522532634e-07	-2.02244	down			Fdxr	8.06686305172115e-09	8.10056094511709e-08	-2.5875	down			Vill	1.0238276394273e-12	9.93179852278871e-12	-2.0273	down			Cd164	9.03784884175933e-07	5.89819660731688e-06	-2.03157	down
Galntl6	0.0181876	0.0423012	-2.0207	down			Miip	2.96962052410437e-09	3.16553485551361e-08	-2.5837	down			Brd9	1.33749268255138e-22	3.35019302368545e-21	-2.02672	down			Tbc1d17	6.41306912579597e-08	5.03920981660679e-07	-2.02826	down
Pcdh15	0.00146241	0.0049612	-2.01294	down			Inmt	5.4329439486647e-09	5.5695950192621e-08	-2.58067	down			Hspa12b	4.00978096595563e-11	3.24854911069999e-10	-2.02551	down			Fmo2	4.17777327975343e-06	2.43879417996747e-05	-2.02799	down
Foxa2	1.67774767976629e-08	1.87643453579487e-07	-2.01222	down			Stk11ip	1.42614918387865e-12	2.31704982578022e-11	-2.57746	down			Hdgfl2	2.73618632348521e-25	8.224420920157e-24	-2.01311	down			Neat1	3.03538871080562e-303	3.37665312729191e-300	-2.02486	down
Pcyt2	5.43124448739638e-12	1.08515719004462e-10	-2.01209	down			Ddx41	1.42508394218363e-12	2.31704982578022e-11	-2.57742	down			Myzap	1.59252424653582e-10	1.20808167056156e-09	-2.00908	down			Dctn1	3.44793356646815e-10	3.73422234799548e-09	-2.02202	down
Mir22hg	2.05606592410281e-08	2.26115324973521e-07	-2.00784	down			Cirbp	4.17800278681093e-26	2.1121328251436e-24	-2.57151	down			Mbd6	1.7249008903978e-33	8.68311758904137e-32	-2.00591	down			Efr3b	0.0108314	0.0273046	-2.01783	down
Psmd8	0.000197337	0.000866517	-2.00722	down			Aff2	1.7721433157923e-05	9.92113883874407e-05	-2.56801	down			Ccdc180	5.81413026002678e-105	2.23305669616584e-102	-2.00517	down			Auts2	2.11854792026065e-08	1.79316659294235e-07	-2.01774	down
Eif4a1	3.31989528490953e-19	1.49998905145458e-17	-2.00687	down			Ctdsp1	5.78301443094717e-15	1.23851139967503e-13	-2.56413	down			Scamp3	2.96794025778972e-08	1.68736515752628e-07	-2.00338	down			Rbm3	4.89159453335427e-21	1.54840839964348e-19	-2.015	down
Rfx1	0.000520842	0.00203126	-2.00666	down			Camk1d	1.47939618496997e-277	2.17822595784516e-274	-2.55901	down			mt-Atp8	2.37242611099916e-15	3.05615636907594e-14	-2.00317	down			Pkd1	1.1877009507393e-28	6.72047147531547e-27	-2.01177	down
Herpud1	5.56077630750363e-10	7.9962555510432e-09	-1.99964	down			Chmp1a	1.56771448275985e-13	2.90347624094784e-12	-2.54989	down			Enox1	1.97178351804742e-07	9.81632025067295e-07	-2.0015	down			Sdad1	7.74947625152421e-06	4.31003727397807e-05	-2.01176	down
2510009E07Rik	1.59568615883931e-08	1.79729409845471e-07	-1.99932	down			Polr1e	0.000283084	0.00121562	-2.54499	down			Rbck1	4.77090291648427e-27	1.61680598836411e-25	-1.9984	down			Vps28	7.75441405013906e-06	4.31003727397807e-05	-2.01176	down
Nxf1	4.11712865948992e-17	1.45508476001172e-15	-1.99844	down			Xab2	3.23062672932572e-10	3.98049709672884e-09	-2.54488	down			Akap8l	2.21128399078653e-100	7.64367166148544e-98	-1.99766	down			Zbtb21	4.45762607132357e-05	0.000209484	-2.01176	down
Arglu1	2.85868422716159e-54	9.88358998886476e-52	-1.995	down			Phf1	4.68370705655262e-29	2.87340549057986e-27	-2.54341	down			Efna1	9.37916613978117e-10	6.44432587293369e-09	-1.99008	down			Mpnd	0.00279622	0.00855944	-2.00714	down
Pik3r2	4.84930710752201e-06	3.1816576005788e-05	-1.99304	down			Kcnb2	1.68372710464237e-05	9.46664513870286e-05	-2.54087	down			Fam193b	2.18983531032416e-63	4.12883493964755e-61	-1.98141	down			Kmt2d	1.00704644115918e-24	4.28517521164289e-23	-2.00683	down
Cfap20	2.07640700518921e-11	3.76976906512891e-10	-1.98676	down			Grik4	0.000312456	0.00133107	-2.53895	down			Lmf2	3.73123031644376e-07	1.78719900145597e-06	-1.98038	down			Ccdc85c	3.05224379540449e-10	3.31952827301882e-09	-2.00466	down
Dgat1	0.00464625	0.0133624	-1.98675	down			Fam98c	1.67255786892093e-20	5.95198161269475e-19	-2.53589	down			Ddx49	3.44426041988336e-10	2.50821492655832e-09	-1.97813	down			Ino80e	1.92896946237168e-09	1.90137787385928e-08	-2.00101	down
Pomt1	3.05870705430183e-06	2.10041783210779e-05	-1.98445	down			Zdhhc7	3.42856575591928e-14	6.85654941238935e-13	-2.53361	down			Dscam	1.823523546602e-06	7.88900257749801e-06	-1.97233	down			Prpsap1	3.1863900309325e-08	2.61734379439571e-07	-1.99885	down
Edar	2.97297695266215e-06	2.0486232866178e-05	-1.97879	down			Akt1s1	7.05072923950921e-15	1.49640612094016e-13	-2.53203	down			Il1rapl1	1.01421203915804e-14	1.22580173031106e-13	-1.97228	down			Ankrd54	1.95898200044394e-06	1.20589666699264e-05	-1.99119	down
Spry1	8.34662183316389e-06	5.20567347586818e-05	-1.97791	down			Med12	7.77718445746922e-19	2.50293594875765e-17	-2.52651	down			Pcp4l1	8.18552322568691e-20	1.57192362685876e-18	-1.97133	down			Traf1	2.86635345923491e-20	8.45465696479632e-19	-1.99065	down
Ctdsp1	6.29296786110785e-05	0.000314332	-1.9774	down			Plcxd3	8.15048002662238e-05	0.000394918	-2.52592	down			Zdhhc1	5.22931755789989e-137	3.18988371031893e-134	-1.9667	down			Clk3	1.03484195333453e-17	2.52611733248149e-16	-1.98863	down
Gm10800	2.3890555456625e-05	0.00013445	-1.9753	down			Grik2	1.82689816026461e-06	1.24100538810593e-05	-2.52359	down			Pik3r2	1.14817499665024e-15	1.53435241176069e-14	-1.96665	down			Dynll2	2.35412285140885e-08	1.97964952958107e-07	-1.98674	down
Arrdc3	6.0189643522704e-06	3.86301892891479e-05	-1.97264	down			Fam43a	0.000730477	0.00281647	-2.52222	down			Cfap20	4.35574615623956e-51	4.3431815038658e-49	-1.96412	down			Sftpb	6.99061502857407e-48	7.56054433715365e-46	-1.97922	down
Nlgn2	0.00964517	0.0247414	-1.97206	down			Nfkbid	4.72682448299022e-06	2.95370109204996e-05	-2.51997	down			Crtc2	7.52392081205864e-10	5.23996365487227e-09	-1.96363	down			Htatsf1	2.98084467916148e-07	2.12174017519474e-06	-1.97755	down
Hsp90aa1	8.09807819171771e-14	2.06397172373523e-12	-1.97002	down			Gtpbp6	2.01865255169991e-11	2.92468738087001e-10	-2.51522	down			Il18r1	3.71408711504664e-125	1.83405158966827e-122	-1.96329	down			Pick1	2.17839683901683e-11	2.77629724802358e-10	-1.97711	down
Hps5	1.15408077178173e-10	1.88058407729679e-09	-1.9681	down			Rtl4	0.00200192	0.00692731	-2.5106	down			Ppan	7.37766412416513e-08	3.94362767874187e-07	-1.96305	down			Tada1	4.1630880961268e-06	2.4337813066471e-05	-1.97521	down
Ankrd49	0.00684481	0.0185895	-1.96683	down			Pmvk	9.42896283788518e-17	2.50438687437079e-15	-2.50962	down			Ankrd13d	1.14976447368538e-11	9.9028717542503e-11	-1.96207	down			Slc4a2	2.26092706912677e-15	4.50277214508699e-14	-1.9747	down
Lrp1	8.58104673583108e-07	6.72943625673853e-06	-1.96577	down			St8sia2	0.00191082	0.00663549	-2.50762	down			Dnajb1	1.30918007567224e-07	6.74761301427492e-07	-1.96168	down			Hs6st3	1.46633922991718e-07	1.09162366953777e-06	-1.97363	down
Tars2	4.94750419288561e-05	0.000255803	-1.96553	down			Apeh	3.06117060380816e-08	2.8369416634348e-07	-2.50346	down			Agpat1	5.17771394686433e-10	3.69277122620241e-09	-1.9598	down			Wtip	9.87188300131861e-19	2.62362979287604e-17	-1.97224	down
Guf1	0.000279332	0.00117402	-1.96537	down			Ppp1r16a	1.22213307317523e-50	1.84557762422193e-48	-2.50289	down			Psmd2	5.80813386705101e-14	6.4417484707293e-13	-1.95465	down			Fhdc1	0.000160218	0.000667533	-1.96934	down
Rsrp1	2.80707602677575e-92	2.23218685649208e-89	-1.96157	down			Hsd17b11	1.92712245743077e-53	3.38799633225031e-51	-2.50012	down			Snx4	1.32273895918138e-59	1.93194408545224e-57	-1.95315	down			Pdha1	4.92472607179729e-07	3.34924383590266e-06	-1.96387	down
Bms1	4.63783528034366e-06	3.05551500822641e-05	-1.95947	down			Lrrc7	2.27168445223525e-05	0.000124168	-2.49896	down			Catip	4.78315582652835e-41	3.39735109048623e-39	-1.95298	down			Puf60	1.84746072048466e-13	2.94195841112761e-12	-1.96237	down
Gm47283	3.76590424491848e-21	2.12386315997105e-19	-1.95814	down			Cracr2b	2.97983329010916e-20	1.03883067516746e-18	-2.48853	down			Sap25	6.19763466205282e-24	1.74645302840999e-22	-1.95184	down			Mppe1	4.37586126089166e-06	2.54479698570301e-05	-1.95905	down
Cc2d1b	3.95759528490131e-07	3.33377094338297e-06	-1.9562	down			Ccng2	5.16896896411581e-16	1.25021119976017e-14	-2.48754	down			Adgrg1	9.85127418790529e-11	7.6757980123507e-10	-1.94831	down			Syne1	4.62283912515734e-10	4.91994714869384e-09	-1.95548	down
Tnk1	1.62995493140357e-05	9.48858097695548e-05	-1.9562	down			9130017K11Rik	1.35726867789538e-10	1.77383256244608e-09	-2.48137	down			Ms4a8a	2.26846329787773e-07	1.12018878090438e-06	-1.94655	down			Eif4a1	2.91449910823058e-23	1.11251002724468e-21	-1.95117	down
Krt7	2.063406298712e-14	5.48769461115645e-13	-1.95593	down			Gm28856	1.71229989894901e-24	7.90948255283154e-23	-2.47743	down			Matn4	1.21150674296824e-13	1.30867967964382e-12	-1.94435	down			Cavin1	3.12853179440079e-08	2.57525127727262e-07	-1.95103	down
Mrc2	0.000831379	0.00304801	-1.95318	down			Polr1b	3.72078701324213e-09	3.9131384133017e-08	-2.47114	down			Neat1	1.04090908028247e-259	1.19935857361436e-256	-1.94249	down			Ascc2	1.55719567715189e-33	1.08266810160551e-31	-1.94689	down
Zw10	3.64418063612746e-06	2.44957940984662e-05	-1.95123	down			Abca8a	4.60741167488598e-05	0.000236165	-2.47009	down			Fbxw5	1.13596411332651e-12	1.09580910280892e-11	-1.94229	down			Selenbp1	1.44475508339174e-11	1.88447367409907e-10	-1.9464	down
Plcg1	5.96521045128025e-13	1.38699864060177e-11	-1.94947	down			Eef1d	1.40513615998478e-16	3.60590388419623e-15	-2.46875	down			Plcb3	4.59277370040155e-16	6.36725444828397e-15	-1.93809	down			Cdc26	1.11477572195447e-07	8.44431765258699e-07	-1.94562	down
Lamb2	4.37424742604995e-05	0.000229295	-1.94881	down			Washc1	1.61814338371466e-14	3.31480189856956e-13	-2.46742	down			Ncln	1.28001508786964e-11	1.09519442749242e-10	-1.93607	down			Cyp4f13	7.96631031016349e-11	9.49979454597903e-10	-1.93935	down
Dock6	8.83111053678082e-06	5.47349890790967e-05	-1.94565	down			Dus3l	4.85603125932329e-12	7.38054092949278e-11	-2.46471	down			Cdh23	5.94405627580913e-09	3.72446305620186e-08	-1.93567	down			Snx4	1.17982004680068e-60	1.87495075600753e-58	-1.9393	down
Slc46a3	1.14794690352194e-05	6.93653022553686e-05	-1.94224	down			Cbarp	2.26966575779347e-14	4.59353830945865e-13	-2.46352	down			Eps8l1	6.45956145875448e-18	1.0565560303988e-16	-1.92993	down			Alad	2.02758741513743e-14	3.65482018557295e-13	-1.93855	down
Mlf2	8.12408953744785e-06	5.08282926843315e-05	-1.9412	down			Tbx2	5.27502533898211e-07	3.97788242431948e-06	-2.46151	down			Trim3	3.51263012730979e-18	5.88464853315064e-17	-1.92978	down			Fkbp4	0.000100813	0.00044004	-1.93776	down
Stub1	4.45199457616031e-08	4.5621470192818e-07	-1.94092	down			Tsc2	1.27640110888452e-26	6.62322848526463e-25	-2.45892	down			Ap1g2	3.09814541042659e-11	2.54780078557682e-10	-1.92917	down			Mrc1	6.74630308139314e-05	0.000304542	-1.93669	down
Rnf126	0.000167424	0.000747953	-1.93547	down			Gga1	2.93028871864645e-41	3.19591396453116e-39	-2.45563	down			Fasn	1.33567520305167e-15	1.77576305841613e-14	-1.92771	down			Zdhhc1	5.49258656609835e-13	8.30500419227337e-12	-1.93551	down
Clptm1l	0.000167315	0.000747886	-1.93542	down			Wrb	8.71043376352648e-05	0.000418605	-2.45286	down			Sema3b	4.98871613801211e-09	3.16023129817872e-08	-1.92694	down			Adamtsl4	9.16122970049486e-15	1.70258939565044e-13	-1.93399	down
Pom121	0.000174373	0.000775076	-1.93443	down			Clec1a	0.000125863	0.000585984	-2.45274	down			Hes1	5.89388078425931e-22	1.38279510707622e-20	-1.92149	down			Grk6	1.66712047003127e-06	1.03938087270885e-05	-1.93107	down
Fastk	0.000548824	0.00212372	-1.93007	down			Abca13	7.21277223342472e-05	0.00035444	-2.45198	down			Tbx1	8.28091858244379e-23	2.1361474054712e-21	-1.92142	down			Ric8a	1.3402391601096e-10	1.53477093231963e-09	-1.93092	down
Tsc2	1.02284897324533e-06	7.87385773015182e-06	-1.92988	down			Pcdh9	1.02252485871221e-09	1.16257918057637e-08	-2.45015	down			Rnf40	8.97234320657841e-13	8.74466156505809e-12	-1.91945	down			Bcas2	2.22544101829371e-07	1.61505211644484e-06	-1.92916	down
Sema3f	2.51946840252177e-05	0.00014109	-1.92899	down			Tbc1d17	1.1344545767954e-23	5.02358663912519e-22	-2.44807	down			Tm2d3	1.88930440173356e-07	9.42833813569637e-07	-1.9168	down			Map7d1	8.75780281232402e-25	3.7470884889872e-23	-1.92788	down
Cd24a	6.09642770900468e-06	3.9032844719811e-05	-1.92812	down			Ppara	9.07266302327389e-21	3.3085726857939e-19	-2.44765	down			Gm47283	2.85577288874509e-74	6.88706159448525e-72	-1.91561	down			Copg1	4.13481046291855e-09	3.88392871830479e-08	-1.92742	down
Nr1h3	0.003827	0.0113681	-1.92255	down			Zfp629	8.68261005912281e-10	1.0016891663703e-08	-2.44164	down			Syf2	1.04780762312809e-10	8.15136162928605e-10	-1.91389	down			Dsp	7.21723451353283e-18	1.77288975258297e-16	-1.92039	down
Bcat2	0.000395639	0.00159459	-1.92231	down			Mvd	9.25394502044705e-09	9.24531114468582e-08	-2.43845	down			Stap2	9.91967580647613e-10	6.78990350581897e-09	-1.91274	down			Slc25a37	6.54678012210919e-12	8.86604814101987e-11	-1.91865	down
Ccdc88b	0.012188	0.0301852	-1.92167	down			Dmap1	7.00875663231223e-09	7.07421974053177e-08	-2.42821	down			Rbfox1	3.9144415619296e-16	5.46335921900538e-15	-1.91179	down			Oxsr1	2.0567410779441e-08	1.74654773979833e-07	-1.91865	down
Cyp4b1	5.21071110479035e-21	2.91799821868259e-19	-1.91979	down			Sphk2	1.09858780897257e-13	2.06713511212268e-12	-2.42722	down			Dhx34	9.54520193904675e-08	5.02200629669786e-07	-1.91024	down			Syf2	1.57843233687709e-06	9.87249205402562e-06	-1.91784	down
Pwwp3a	7.55872218921522e-09	8.97118788785663e-08	-1.91735	down			Pnpo	7.33050214872749e-06	4.42799922101852e-05	-2.42436	down			Yars	2.73801513121063e-24	7.88700469740395e-23	-1.91003	down			Akap8l	4.51689679836197e-73	9.01873727406273e-71	-1.91683	down
Ubr4	2.3745078509623e-19	1.09779572272397e-17	-1.91615	down			Ppox	3.65296320202972e-15	7.99781664622827e-14	-2.42153	down			Sgta	1.14035199623707e-13	1.23826703675167e-12	-1.9092	down			Ppp1r12c	4.69120885399196e-08	3.7699115940181e-07	-1.91391	down
Pim3	7.10265597265208e-06	4.50042392785095e-05	-1.9144	down			Gtf2f1	2.29054233385193e-10	2.885593385074e-09	-2.41531	down			Gabbr1	1.81432068122482e-35	1.02252747088595e-33	-1.90912	down			Dgat1	0.000105265	0.000458085	-1.90728	down
2900097C17Rik	2.03225517431767e-05	0.000115929	-1.90844	down			Edil3	8.08374925898141e-07	5.88494947599147e-06	-2.41479	down			Rfng	4.98402551270281e-08	2.75502902807719e-07	-1.90705	down			Med24	1.86212317908954e-07	1.36538165683335e-06	-1.90538	down
Atxn2l	1.1773818071052e-09	1.62262393935885e-08	-1.90769	down			Abcb9	8.98657749768503e-06	5.31656937946921e-05	-2.41477	down			Tbc1d10b	1.01030426568559e-08	6.15199955088639e-08	-1.90417	down			Galnt13	7.57972892781053e-06	4.21896705938961e-05	-1.90411	down
Ccdc120	9.90658085760988e-07	7.64826514366153e-06	-1.90738	down			Npas3	3.39019638909438e-07	2.62435135979439e-06	-2.41138	down			Slc50a1	4.87065924484544e-11	3.91237307273797e-10	-1.90414	down			Utp14a	7.36414285093937e-14	1.22269894200991e-12	-1.90372	down
A630089N07Rik	1.22637321790122e-06	9.22622500354824e-06	-1.90589	down			Ppt2	0.0134463	0.0364102	-2.40995	down			Ccdc137	9.03496002802065e-12	7.87332231013228e-11	-1.90376	down			Notch1	9.43750674630208e-07	6.12415541945452e-06	-1.90045	down
Fis1	4.70128877036623e-07	3.89829492199711e-06	-1.90284	down			Anks1b	1.35021711331305e-12	2.20585400523085e-11	-2.40622	down			Trim28	2.08396361087761e-13	2.19844380923712e-12	-1.90192	down			Adgre5	7.91573642222686e-09	7.19251336287988e-08	-1.89624	down
Brd9	1.73537926971384e-07	1.56459591301184e-06	-1.90022	down			Gm27008	0.0132476	0.0359381	-2.40606	down			Luc7l3	1.57659354754888e-119	7.10838047307906e-117	-1.89278	down			Rtel1	0.000442493	0.00166218	-1.89555	down
Cope	1.07043549783905e-05	6.51768995315171e-05	-1.89693	down			Idh3g	3.29143749285225e-11	4.65424276450261e-10	-2.40069	down			Ubxn1	6.3625634963198e-09	3.96990273506837e-08	-1.89218	down			Cnksr1	1.9212016664848e-13	3.05314232181982e-12	-1.89309	down
Tle6	0.00934024	0.0241099	-1.89585	down			Nemp2	8.99656879728014e-17	2.40296108533249e-15	-2.3956	down			Syngap1	5.80958202063763e-21	1.23201156552172e-19	-1.88285	down			Kdm4b	4.85946117022211e-07	3.31515923181199e-06	-1.88769	down
Uspl1	2.02405080653939e-06	1.44481615921016e-05	-1.89502	down			Paf1	8.53617520069055e-15	1.8019284532067e-13	-2.39376	down			Rpia	1.21284100333416e-10	9.33023828232583e-10	-1.88198	down			Gpsm1	6.82837623191974e-07	4.55634667677455e-06	-1.88756	down
Gpi1	1.47579767376954e-07	1.36143191436373e-06	-1.89369	down			Col25a1	0.000471166	0.00192237	-2.39297	down			Iqank1	1.38031834113133e-23	3.75692944817111e-22	-1.87967	down			Arglu1	6.18085348468578e-73	1.2032576521312e-70	-1.88657	down
Lzts2	1.39216865089331e-11	2.61714541652567e-10	-1.89114	down			Zc2hc1c	0.0134148	0.0363499	-2.39296	down			Tnpo2	3.85131638213589e-20	7.59280435033254e-19	-1.87891	down			Sars	1.56565320859805e-10	1.77463486686361e-09	-1.88646	down
Drap1	0.00059169	0.0022763	-1.88837	down			P2rx6	1.84879840237465e-05	0.000102965	-2.39295	down			Pkd1	1.04540275882483e-40	7.27572255638491e-39	-1.8772	down			Rsl1d1	5.26272933490693e-09	4.87287435563856e-08	-1.8851	down
Dus2	0.00225519	0.00718482	-1.88444	down			Scube2	0.0028311	0.00945573	-2.39151	down			Nsmf	3.91171013389621e-15	4.91690110163682e-14	-1.87699	down			Zfp395	4.52265630049432e-08	3.64197772615815e-07	-1.88216	down
Sgta	0.00225687	0.00718727	-1.88433	down			Ints1	5.15777982600584e-11	7.09148270172774e-10	-2.38812	down			Clk1	1.76350273412132e-134	9.62501229096743e-132	-1.87173	down			Vps39	1.43626968130281e-10	1.63512163864108e-09	-1.87792	down
Ncl	8.14177046671535e-10	1.14997084815845e-08	-1.88013	down			Tmem8	1.34627266725576e-17	3.79371907837454e-16	-2.38777	down			Ptpn23	1.85387145241071e-12	1.75888810260742e-11	-1.87171	down			Flot1	3.83577928148962e-07	2.66927732484001e-06	-1.87532	down
Grk2	1.92719085347507e-07	1.71805175637149e-06	-1.87896	down			Grm8	3.27391358417049e-07	2.54041028379079e-06	-2.38407	down			Zfp335	1.67614319667458e-07	8.44177025231442e-07	-1.87035	down			Cavin2	5.14644678372629e-15	9.82239732962663e-14	-1.87341	down
Prpf40b	0.000142269	0.000647579	-1.87383	down			Lyzl4	8.06788442175125e-05	0.000391399	-2.38407	down			Vps4a	8.43163536553832e-07	3.81816850395775e-06	-1.86873	down			Sytl2	0.000377155	0.00144818	-1.87297	down
mt-Nd5	2.02480533464632e-11	3.70143724623161e-10	-1.86926	down			Ace	2.14500679958278e-10	2.71970237807164e-09	-2.3827	down			Tmem100	3.82875333070547e-09	2.4554218948309e-08	-1.86482	down			Snhg11	3.50707500698667e-05	0.000168786	-1.87114	down
Tbc1d10a	9.97276959970339e-06	6.12381960284489e-05	-1.86876	down			Dnajb2	3.95799327740308e-28	2.30798033735302e-26	-2.38112	down			Mcrip1	3.359385079699e-18	5.63702642014217e-17	-1.86221	down			Abca2	3.35396989330736e-05	0.00016222	-1.87055	down
Il18r1	5.55333417134214e-31	7.23936284106765e-29	-1.86412	down			Cdk11b	9.13110725005639e-52	1.47336044244403e-49	-2.37728	down			Cc2d1b	2.38645255535124e-18	4.05696934409711e-17	-1.86029	down			Galntl6	7.85029820079689e-06	4.36021912194047e-05	-1.86727	down
Sidt2	3.64692943502727e-09	4.55980862693976e-08	-1.86348	down			Atp8a2	1.90291895506398e-06	1.28967102253732e-05	-2.37381	down			Cdc42bpg	3.87250070693541e-18	6.44587998891175e-17	-1.85728	down			Net1	9.96526336314012e-05	0.000435708	-1.86226	down
Fam193b	9.47972846008646e-18	3.69523532914743e-16	-1.85895	down			Agap3	1.96914505464921e-45	2.63574540894466e-43	-2.37197	down			Fmo2	9.670039160945e-15	1.17147553853972e-13	-1.85425	down			Spns1	7.43633145435385e-07	4.93663367732766e-06	-1.86011	down
Krr1	2.20793707704299e-05	0.000124965	-1.85518	down			Nxf1	5.28162427851222e-64	1.26963780360399e-61	-2.37027	down			Wdr81	1.71038243445642e-08	1.01037694583029e-07	-1.85375	down			Sigirr	0.000226769	0.000911643	-1.85983	down
Vps11	0.000221619	0.00095778	-1.8541	down			Zmat2	3.41488637482707e-15	7.54670668087955e-14	-2.36779	down			Abhd11	3.52319853242611e-10	2.56030615145471e-09	-1.85153	down			Las1l	5.09547753816804e-07	3.45631390154307e-06	-1.85954	down
Aldh3b1	0.00591641	0.0164042	-1.85384	down			Vars2	5.35329719260606e-23	2.2520174154181e-21	-2.36716	down			Wrb	9.14122368206166e-10	6.29863718159332e-09	-1.85143	down			Irx2	1.03593719301406e-16	2.27235011887337e-15	-1.85683	down
Clk1	1.93025163062665e-45	4.26371137965086e-43	-1.85293	down			Sorbs3	1.91347296972783e-16	4.79548895966471e-15	-2.36634	down			Nkain3	9.90386913535246e-06	3.75514160634753e-05	-1.84808	down			Hnrnpl	1.70538141972133e-22	6.20551640905141e-21	-1.85635	down
Skiv2l	2.65523525513836e-05	0.000147964	-1.85179	down			Rfc2	1.29468855504964e-15	3.00791646744175e-14	-2.36229	down			Sftpb	7.15873164715715e-76	1.81063529709804e-73	-1.84566	down			Hnrnpul2	2.27794018961564e-14	4.0406196484139e-13	-1.85618	down
Fkbp4	9.93853776109011e-05	0.000471547	-1.85137	down			Sun2	6.55546292776382e-14	1.27420458458961e-12	-2.36012	down			Flvcr2	1.98518972680966e-08	1.16176170807089e-07	-1.84126	down			Grk2	1.54164143136819e-12	2.24808273896331e-11	-1.85604	down
Zfp58	0.000469053	0.00185475	-1.84984	down			Sema3f	1.0996549534508e-12	1.80905526490182e-11	-2.35671	down			Gpsm1	7.42795958862607e-10	5.18357610592546e-09	-1.83683	down			mt-Co3	3.62636973429968e-94	1.17660588004132e-91	-1.85029	down
Wdr13	6.38239831370129e-08	6.31254121773043e-07	-1.84626	down			Il1rapl1	1.07384263224753e-10	1.42441355464456e-09	-2.35658	down			Cluh	3.9356478474223e-14	4.4458244202363e-13	-1.83634	down			Npr1	3.90216745091874e-05	0.000186304	-1.85028	down
Abca7	2.72367085974385e-07	2.36190083715192e-06	-1.84548	down			Cldn5	5.6108395797139e-07	4.20955919805414e-06	-2.35654	down			Uspl1	3.70359854925507e-16	5.1900428318615e-15	-1.82797	down			Mybbp1a	1.50699634957877e-05	7.87582588870462e-05	-1.84825	down
Dsp	3.24376215447614e-06	2.21221240586572e-05	-1.84526	down			Gabbr1	1.4602504754388e-32	1.08177926730777e-30	-2.35636	down			Mus81	4.17784243459753e-10	3.017007384873e-09	-1.8268	down			Tpcn2	2.33043219261624e-14	4.1243353372506e-13	-1.84699	down
Fmo1	8.18864745827668e-05	0.00039705	-1.84442	down			Crat	1.12970559692993e-19	3.83481332168231e-18	-2.35572	down			Lrwd1	1.98612718365963e-17	3.10182814676964e-16	-1.82584	down			Cc2d1b	1.32348294299382e-12	1.94452107114959e-11	-1.84563	down
Jtb	4.09440408127312e-08	4.2174483490005e-07	-1.84368	down			Exosc5	2.09759070872494e-08	1.98294710738933e-07	-2.35241	down			Tmem8	8.95397602833179e-07	4.04410851105404e-06	-1.82464	down			Rcc2	2.81665467659909e-06	1.70025503617652e-05	-1.84297	down
Copg1	2.85695840902428e-06	1.97380827702529e-05	-1.84115	down			Rrp1	2.28745103374532e-15	5.16166393227703e-14	-2.35239	down			Dedd2	5.0545489003115e-09	3.19802758366262e-08	-1.82456	down			Emg1	0.00021306	0.000862319	-1.84293	down
Tmed9	1.52029089001671e-05	8.90232191267516e-05	-1.84007	down			Zfp423	0.0001193	0.000558077	-2.35042	down			Agrn	3.32023123102688e-30	1.36090110141299e-28	-1.82327	down			Fam193b	3.52624489190224e-27	1.81846814392336e-25	-1.83605	down
Traf2	1.33178370337481e-06	9.97207533826408e-06	-1.83954	down			Tarbp2	4.39658455448731e-16	1.069986972465e-14	-2.3504	down			Tbc1d10a	4.70832222064135e-09	2.99174641103252e-08	-1.8228	down			Meis1	0.000225441	0.000907708	-1.83555	down
Rnf40	1.12340626919138e-05	6.80893799741605e-05	-1.8383	down			Pex6	6.2719798098744e-21	2.30867656814095e-19	-2.34958	down			Oxsr1	4.0179954490119e-10	2.90562153460623e-09	-1.82279	down			Wdr35	1.11367119628237e-11	1.45995919283684e-10	-1.83506	down
Npr1	4.69329952639948e-08	4.78475869665752e-07	-1.83244	down			Endog	4.47303976874121e-06	2.81002322325348e-05	-2.34712	down			Get4	3.17445012070589e-10	2.32151253538223e-09	-1.82263	down			Dusp1	1.34966934545702e-21	4.47228731620164e-20	-1.83388	down
Swap70	2.66802992030192e-13	6.46834570921978e-12	-1.83215	down			Igflr1	1.05787765773379e-11	1.56541971488018e-10	-2.34712	down			Clcf1	5.72117112391447e-05	0.000190278	-1.8223	down			Pik3r2	7.54489318565055e-07	5.0044363915384e-06	-1.83377	down
Gigyf1	5.00552716009506e-18	2.07312249880604e-16	-1.82935	down			Zfyve19	2.237619747943e-09	2.4359448254178e-08	-2.34562	down			Katnb1	1.15554955987368e-06	5.11877357363951e-06	-1.82222	down			Zw10	2.16937333572267e-06	1.32597411030396e-05	-1.8312	down
Pkd1	2.76751958925389e-10	4.24851655863841e-09	-1.82917	down			Dnajb1	4.93185262691189e-07	3.73583871976818e-06	-2.34303	down			Zrsr1	1.18237915006801e-08	7.13694516077139e-08	-1.82059	down			Amotl2	4.57595741879316e-55	5.84147220002334e-53	-1.83061	down
Fhl1	1.82510206387177e-06	1.31460250107865e-05	-1.82785	down			Med24	1.14677947671838e-12	1.8839491570803e-11	-2.3429	down			Afap1l1	2.75013216341055e-18	4.6447671880403e-17	-1.82057	down			Gm20629	3.34696142845953e-06	1.99104573288116e-05	-1.82298	down
Zdhhc1	2.2811198607518e-21	1.32404854983199e-19	-1.82743	down			Mesp1	1.90034016853462e-14	3.87268284518499e-13	-2.34066	down			Hspg2	1.11187796547206e-10	8.60460783727255e-10	-1.82054	down			Erbb2	4.98673552516792e-07	3.38845632936148e-06	-1.82214	down
Haus3	8.93301262571245e-05	0.000428698	-1.82405	down			Csnk2b	5.41184689813424e-08	4.84055867472795e-07	-2.33774	down			Cul7	1.31576420343843e-09	8.88890865775672e-09	-1.81858	down			Ilkap	3.8875828183105e-16	8.22625201254996e-15	-1.82032	down
Dalrd3	0.000130384	0.000598624	-1.82343	down			Sgcb	0.000118089	0.000552629	-2.33639	down			Tmem273	3.5063058147148e-05	0.000121607	-1.81851	down			B4galnt1	2.83499778871723e-08	2.361083185106e-07	-1.81912	down
Mbd6	1.23422600529821e-12	2.72626810948092e-11	-1.81958	down			Trpm3	7.38929830001884e-07	5.41920455762382e-06	-2.33597	down			Sorbs3	1.08537032833703e-21	2.49010847452544e-20	-1.81176	down			Agrn	3.6394721054454e-119	2.18004379116179e-116	-1.81515	down
Zfp952	5.22431345607639e-06	3.40801809702374e-05	-1.81747	down			Oprm1	1.19247861413689e-05	6.89553539318526e-05	-2.33432	down			Arhgef19	1.38529026777133e-07	7.09755932647661e-07	-1.80882	down			Ltbr	5.46203939028166e-07	3.69851310714116e-06	-1.81465	down
Actr1b	0.0137808	0.0334815	-1.81202	down			Iqcm	0.000125215	0.000583201	-2.33231	down			Tpcn2	8.66574040389694e-17	1.29273653660946e-15	-1.8046	down			Coasy	7.55467530743858e-05	0.000337899	-1.81185	down
Supt5	1.03883871672922e-11	1.99056517480259e-10	-1.81119	down			Lama5	3.69721634080595e-78	1.14603977048298e-75	-2.33161	down			Mycbpap	7.8283255284472e-33	3.81125519859143e-31	-1.80368	down			Stx4a	1.66133687383062e-09	1.65432611720192e-08	-1.81127	down
4933406C10Rik	0.0142225	0.0344283	-1.81092	down			Tll1	0.000935536	0.00351617	-2.33029	down			D530033B14Rik	6.69066029022268e-06	2.60345768141123e-05	-1.80345	down			Dlg4	9.43842199968223e-57	1.26718951916423e-54	-1.81022	down
Clk4	2.27403836497126e-28	2.58330758260736e-26	-1.80931	down			Pde1b	3.07761033247287e-06	2.01171876283008e-05	-2.32845	down			Spry2	6.51668318326022e-08	3.52519585865459e-07	-1.80209	down			Irf9	3.88469235527673e-08	3.15763041446136e-07	-1.80715	down
Tnpo2	2.77694181178107e-08	2.98812466675008e-07	-1.80443	down			Snx17	5.90029476593562e-10	6.99190865673598e-09	-2.32791	down			Trnau1ap	6.1341008939566e-13	6.1341008939566e-12	-1.80115	down			Phf1	5.75539722189054e-11	7.01365855506442e-10	-1.80697	down
Csf2ra	0.00190843	0.00624264	-1.80279	down			Zw10	1.22338174124494e-22	5.05621527372776e-21	-2.32781	down			Pccb	4.41848765283978e-13	4.48772937903511e-12	-1.8011	down			Tomm34	1.56389537563491e-09	1.56128888334218e-08	-1.80678	down
Zfp36	1.1378216690915e-05	6.8805763594035e-05	-1.80262	down			Ano2	1.32022102374114e-05	7.58949899397115e-05	-2.3276	down			Zscan26	1.02945198098704e-32	4.9653102524817e-31	-1.80036	down			Tns2	6.07654172118956e-08	4.80386095257899e-07	-1.80496	down
Taf8	0.00309989	0.00949186	-1.79938	down			Stk16	5.62481164288361e-15	1.2068243413757e-13	-2.32518	down			2510009E07Rik	1.03239653249089e-22	2.6369340004755e-21	-1.79906	down			Eif3b	4.9146341028989e-17	1.10607675604837e-15	-1.80432	down
Plekhd1	4.06796670448601e-13	9.6275212006169e-12	-1.7948	down			Tek	2.81524861696051e-08	2.62972350984757e-07	-2.32435	down			Spef1	5.83236331604989e-22	1.37146502465844e-20	-1.79454	down			Ing5	2.8757518186305e-06	1.73324144053217e-05	-1.79797	down
mt-Nd4l	1.81424689301719e-05	0.000104467	-1.78893	down			Card10	1.48099837791787e-06	1.02402020308971e-05	-2.32267	down			Entpd5	1.20414912520388e-27	4.21859000958252e-26	-1.79114	down			Nfe2l1	3.77409209245071e-09	3.57528651142502e-08	-1.79792	down
Snrnp70	7.11820462651255e-47	1.71527161181903e-44	-1.7887	down			Zfp219	4.20664689397942e-28	2.44089131843269e-26	-2.32201	down			Arl6ip4	7.84069298868182e-09	4.82253773977642e-08	-1.78938	down			Cdipt	6.2540017526527e-10	6.50199087421984e-09	-1.79239	down
2810004N23Rik	0.000171202	0.000762688	-1.78483	down			Hpgd	0.000413275	0.00170626	-2.32174	down			Bud23	1.65855434500293e-08	9.80570613322716e-08	-1.78809	down			Tmem183a	8.46625215898357e-08	6.54034777400844e-07	-1.78941	down
Rnf20	1.08302236078575e-11	2.07023889734814e-10	-1.78386	down			Cfap410	1.27292267674745e-06	8.91954563319939e-06	-2.32146	down			Traf7	3.60794673003367e-16	5.06284270506754e-15	-1.78802	down			Upf3b	4.85576123647e-22	1.67308905966336e-20	-1.78735	down
Farsa	0.00118487	0.00414886	-1.78302	down			Gpsm1	2.681341834693e-08	2.51061410738068e-07	-2.31921	down			Sidt2	2.58326943764652e-22	6.30317742785751e-21	-1.78734	down			Sema3c	2.22856087638458e-06	1.36108263093386e-05	-1.78566	down
Iqank1	0.00265782	0.00829781	-1.78115	down			2700081O15Rik	1.5474329101045e-08	1.48915132746086e-07	-2.31811	down			Agbl5	2.36422097213089e-17	3.67570786821549e-16	-1.78698	down			Lsp1	0.0124105	0.0304682	-1.78423	down
Chrm3	0.00397642	0.0117243	-1.78042	down			Ptger2	0.00309983	0.010222	-2.31749	down			Armc5	1.31187515796152e-07	6.75814475313509e-07	-1.78356	down			Asb13	1.39341708205306e-06	8.85393753578097e-06	-1.78409	down
Ube2q1	2.44636271367874e-06	1.7154741004562e-05	-1.77919	down			Lat2	1.53806016754029e-08	1.48255406820435e-07	-2.31711	down			Cdk11b	1.09114130194905e-39	7.39551326876577e-38	-1.78051	down			Rabggta	1.20105397469115e-06	7.72304483973577e-06	-1.78313	down
Get4	7.73394082135159e-05	0.00037684	-1.77564	down			Tmem44	4.61550806058259e-05	0.000236477	-2.31701	down			Ccdc187	3.13063328976618e-79	8.3242736448398e-77	-1.77636	down			Slc25a28	9.52306848371747e-08	7.29165528836853e-07	-1.78306	down
Rabgef1	1.8348548636639e-19	8.63358927565406e-18	-1.77511	down			Senp3	1.90679774233446e-18	5.86427430991059e-17	-2.31522	down			Pbx2	1.88012072826317e-14	2.20303411888013e-13	-1.7752	down			Entr1	9.04783785703721e-11	1.05948140440224e-09	-1.77891	down
Tmem181a	2.68366591531459e-10	4.13575801522899e-09	-1.77397	down			Clec14a	0.00315074	0.0103724	-2.31429	down			Eif4ebp3	4.46889259135559e-07	2.10743138573704e-06	-1.77257	down			Ate1	0.00050648	0.00187987	-1.77728	down
Ppp1r12c	0.000102656	0.000485039	-1.77373	down			Cyth2	2.05360727794001e-12	3.27770191420805e-11	-2.31328	down			Ranbp6	3.55209708438175e-06	1.46229641782607e-05	-1.77216	down			Fbxl19	1.6995131449988e-11	2.18384634655209e-10	-1.77644	down
Prpf38b	5.4143006153944e-28	5.97979423522448e-26	-1.77192	down			Med28	1.59923400667547e-08	1.53398838474189e-07	-2.3122	down			Rasgrp2	2.29435029196063e-10	1.71168435450588e-09	-1.77148	down			Bsg	1.78087613492182e-18	4.65358471900544e-17	-1.77483	down
Rpia	0.00333568	0.0100895	-1.77186	down			Twnk	1.93590591119796e-06	1.31051929471269e-05	-2.30873	down			Cyth2	4.25296348016919e-10	3.06698409522632e-09	-1.76728	down			Zfand1	1.75124585755158e-05	9.03109370381068e-05	-1.77358	down
Plod3	0.0213622	0.0484134	-1.77186	down			Naa80	9.33540013753653e-08	7.97401582451361e-07	-2.30834	down			Pgd	1.81023854568108e-16	2.60363019677015e-15	-1.76357	down			U2af1	1.16630580427502e-14	2.13694665832697e-13	-1.77245	down
Ptms	1.95013440403949e-05	0.000111645	-1.77111	down			Il27	3.93923926718267e-05	0.000204227	-2.30456	down			Cfap410	2.97068453083462e-09	1.93505016235899e-08	-1.76354	down			C430049B03Rik	3.88468905483542e-05	0.000185697	-1.76994	down
Eps8l1	6.63117364297024e-18	2.67670521872586e-16	-1.77068	down			Pkd1	4.0653278005342e-37	3.68349970480711e-35	-2.30362	down			Acvrl1	5.99164767248361e-14	6.6381823038093e-13	-1.76093	down			Keap1	5.77272701349827e-07	3.90210288664158e-06	-1.76986	down
Nr1d2	4.33305336730871e-15	1.23944030132514e-13	-1.76878	down			Cd300lf	1.24602966582477e-09	1.40181312643266e-08	-2.3031	down			Epn1	2.90047058174029e-24	8.33182269602404e-23	-1.7607	down			Dab1	5.97516850232581e-05	0.000273376	-1.76962	down
Acsf2	3.34685127932754e-12	6.91276918784742e-11	-1.76754	down			D930020B18Rik	0.000186101	0.000830651	-2.30124	down			Cxxc1	6.76542963045096e-09	4.21366398004664e-08	-1.75926	down			Acin1	6.12538226682314e-38	4.81801532441937e-36	-1.76948	down
Sbf1	1.12300564507588e-06	8.54558936807984e-06	-1.76538	down			Ncdn	5.03531028391813e-09	5.20271226616418e-08	-2.29487	down			Psmc4	3.52264701719946e-08	1.97779369617533e-07	-1.75838	down			mt-Co2	2.45368412259983e-75	5.16401034126617e-73	-1.76793	down
Fbxl19	9.75642766538957e-05	0.000464026	-1.7632	down			Ddrgk1	3.36591618015069e-23	1.43130421249079e-21	-2.29461	down			Esrp2	1.42704986127009e-09	9.59695658973462e-09	-1.75671	down			Nbl1	2.16599533417616e-05	0.000109169	-1.7672	down
mt-Nd2	1.51721244334479e-34	2.32016795182265e-32	-1.76299	down			Fah	5.60654502812489e-18	1.64687017172776e-16	-2.29047	down			Ube2q1	2.33367240121539e-15	3.01372139484478e-14	-1.75531	down			Ankzf1	0.000365619	0.00140805	-1.76666	down
Snhg1	1.14854369893459e-07	1.08085437797963e-06	-1.76136	down			Sgcd	4.47214893732069e-10	5.39175458881273e-09	-2.28471	down			Zmynd10	1.42586294066746e-20	2.9249128858305e-19	-1.74923	down			Zfp639	2.86203092112756e-08	2.37850958194454e-07	-1.76649	down
Snx4	2.87195767698084e-15	8.54716276048734e-14	-1.76021	down			Olfml2a	0.000734095	0.00282763	-2.28027	down			Sh3tc1	6.57704779298406e-08	3.55414203299868e-07	-1.7477	down			Tmem214	2.48978973378876e-12	3.53795486441845e-11	-1.76538	down
Armc5	0.00203919	0.00660516	-1.76016	down			Axin2	6.12495066999868e-07	4.55753594074001e-06	-2.27651	down			Tspan15	2.98607570257902e-07	1.45037962696695e-06	-1.7477	down			Taf4	4.92643618406556e-10	5.22645212061561e-09	-1.76337	down
Polg	5.74723524823977e-05	0.00029054	-1.75959	down			Zmiz1os1	0.000379312	0.001581	-2.27385	down			Fdxr	1.3715775168957e-07	7.04121725257842e-07	-1.74742	down			Smc1a	7.54269862329183e-12	1.01617636988881e-10	-1.75589	down
Wbp2	2.59143572266891e-05	0.000144814	-1.75729	down			Gigyf1	6.92610803225131e-72	1.94244348837829e-69	-2.26976	down			Sox13	3.45892407297349e-10	2.51712579906913e-09	-1.74542	down			Clk4	5.54548036158762e-35	4.03576220333484e-33	-1.75343	down
Amer1	1.57230120261835e-10	2.50604686005749e-09	-1.7544	down			Lmbr1l	1.55644848493964e-22	6.3657662167028e-21	-2.26686	down			Gm14964	2.24917924868561e-10	1.68040265193586e-09	-1.74498	down			Abca7	4.16761086538539e-14	7.11692671244649e-13	-1.75271	down
Sorbs3	9.80989518810884e-08	9.39858873925801e-07	-1.75286	down			Rce1	2.92476357956557e-09	3.12054259091512e-08	-2.26653	down			Arglu1	1.96318180207786e-135	1.13101084930819e-132	-1.74497	down			Strn4	8.30867829495295e-09	7.48838864384243e-08	-1.74963	down
Hnrnpl	3.73332202609264e-16	1.21669576850364e-14	-1.75022	down			Nudt16l1	2.04142824632984e-07	1.654919704991e-06	-2.2624	down			Fbxl19	1.19069819657364e-11	1.02384247914334e-10	-1.73719	down			Tnks1bp1	3.63187772457978e-11	4.55417581985551e-10	-1.74371	down
Cnbp	1.98025315873924e-08	2.18707959976311e-07	-1.74822	down			Tbx1	9.77239772231725e-14	1.84469667902524e-12	-2.26192	down			Sec14l4	1.3382836900261e-13	1.43664615585617e-12	-1.73675	down			Rnf44	8.01994556089836e-06	4.44177212537095e-05	-1.74139	down
Sema3b	0.000121611	0.000563551	-1.74567	down			Rgs6	1.07782237898292e-09	1.21956482248221e-08	-2.2583	down			Kndc1	3.41082115296974e-34	1.80460282430083e-32	-1.73505	down			Mthfd1l	0.00612311	0.0167713	-1.73867	down
Ncam2	0.00576503	0.016046	-1.74223	down			Espn	1.95332921651081e-06	1.32032565825009e-05	-2.25558	down			Cyp4b1	1.96618239449183e-21	4.34740115797021e-20	-1.73335	down			Brd9	3.75573253773341e-08	3.06239678233823e-07	-1.73421	down
Tmie	0.000174167	0.000774998	-1.74211	down			Arhgef19	5.66041533419433e-09	5.78265674080442e-08	-2.25539	down			Slc12a4	7.84951471167052e-09	4.82510181150109e-08	-1.73329	down			Rnpepl1	5.08206934438032e-11	6.24196750547154e-10	-1.73248	down
Vps33b	1.362072038204e-05	8.07093654828481e-05	-1.7418	down			Astn2	3.19968510911875e-12	4.99193256957745e-11	-2.25523	down			Tns1	3.23778921372833e-45	2.60278094157851e-43	-1.73206	down			E2f4	5.90186152363032e-10	6.17712307587491e-09	-1.73131	down
Cpeb1	0.00223968	0.00714398	-1.74125	down			Stard9	4.2555628605565e-16	1.03781107524834e-14	-2.25421	down			Dedd	5.11858884640984e-11	4.08935025710863e-10	-1.73019	down			Herpud1	5.27404293175483e-06	3.02868527356747e-05	-1.72712	down
Inafm1	0.000145289	0.000658313	-1.73974	down			Tgif2	0.00859568	0.0248337	-2.25066	down			Colq	4.03830223573342e-05	0.000138483	-1.73004	down			Aldoa	5.4122812609797e-06	3.10120928471295e-05	-1.727	down
Tcp1	7.92433903153071e-07	6.26385129013243e-06	-1.73822	down			Safb	3.76123371896616e-58	7.63854689236248e-56	-2.24893	down			Tbrg4	1.0553107327939e-05	3.98527760344964e-05	-1.72992	down			Luc7l3	4.25551888695069e-55	5.52295426211417e-53	-1.72667	down
Fbxo22	0.00162911	0.00543857	-1.73777	down			Sf3a2	2.49382989001266e-06	1.65865738421565e-05	-2.24662	down			Usf1	7.57276113554574e-09	4.66586833193123e-08	-1.72972	down			Stk39	8.13510438136084e-11	9.67145920880257e-10	-1.72462	down
Spry2	1.11863294343284e-05	6.78517861645917e-05	-1.73457	down			Plxnd1	3.77165443000673e-15	8.21188863790191e-14	-2.24368	down			mt-Nd5	1.33341789249073e-39	8.9789243799538e-38	-1.72945	down			Slc25a3	4.2673020767851e-24	1.68677569908252e-22	-1.72323	down
Mta1	5.26047021914879e-05	0.000269358	-1.72592	down			Aspg	3.15006396680395e-07	2.45725850761482e-06	-2.24332	down			Zdhhc16	4.37052418660396e-06	1.76351501226004e-05	-1.72717	down			Slc12a4	1.26210580083721e-09	1.26813133820895e-08	-1.72227	down
Rabggtb	5.25068635178224e-05	0.000269203	-1.7259	down			Cdk9	1.43825978651927e-31	1.00244153996512e-29	-2.24264	down			Aox3	3.5153301270328e-16	4.93956279367616e-15	-1.72643	down			Atp6v1c2	6.8547144710246e-08	5.35920297046873e-07	-1.71903	down
Gemin7	0.000960362	0.00345959	-1.72589	down			Cdk5rap3	1.08710748771383e-20	3.94303743700746e-19	-2.24201	down			Cgn	2.15327370654511e-21	4.71085407950902e-20	-1.72542	down			Snrnp70	3.53293760003308e-86	9.1703283638192e-84	-1.7188	down
Rasl12	4.11671595280518e-06	2.74401720508858e-05	-1.72539	down			Ssna1	2.28498643593974e-07	1.83970302316707e-06	-2.24115	down			Map3k12	4.74144572549196e-15	5.9168221628582e-14	-1.7251	down			Dpp6	0.00200932	0.00637594	-1.71758	down
Cars	6.36478818586035e-05	0.000316924	-1.72262	down			Pear1	4.78772432421655e-05	0.000244344	-2.24078	down			Arfip2	2.79398951991685e-12	2.60320497048857e-11	-1.72368	down			Spag16	0.00116526	0.00391453	-1.71256	down
Bmx	0.000535443	0.00208106	-1.72233	down			Ruvbl2	1.37746384053037e-05	7.90314007676924e-05	-2.23856	down			Agap3	1.60723016893049e-26	5.27435976323076e-25	-1.72324	down			Psmd8	2.00234072771107e-05	0.000101977	-1.70775	down
Mon1a	0.00105298	0.0037414	-1.71518	down			1110038F14Rik	1.10414217765955e-11	1.62978580333983e-10	-2.23561	down			Caskin2	1.81128235005746e-08	1.06562217753394e-07	-1.72256	down			Atn1	1.50346091356464e-07	1.11819007964927e-06	-1.70634	down
Snx33	0.00227819	0.00724356	-1.71028	down			Dpf3	2.09495572032869e-05	0.000115311	-2.2348	down			Ist1	1.06177527027418e-24	3.11034168156588e-23	-1.7193	down			Apbb1	1.67850124131818e-05	8.67894366941878e-05	-1.70474	down
Rnf215	4.28312331829527e-06	2.84777563771605e-05	-1.70741	down			Mars	1.44364791340448e-20	5.15294811272465e-19	-2.23188	down			Lrrc71	5.87816475266656e-54	6.92866701940167e-52	-1.71902	down			Tmem181a	3.1492066188565e-18	8.01401043824691e-17	-1.7027	down
Pak6	1.00664739780853e-10	1.66075935837623e-09	-1.70685	down			Pih1d1	4.85213542410152e-06	3.02398429420592e-05	-2.22958	down			Snhg1	2.42447409812442e-13	2.54214321512136e-12	-1.71897	down			Gripap1	2.05524250647293e-12	2.9365455775972e-11	-1.69765	down
Sf3b2	2.20633942308507e-14	5.84827036412415e-13	-1.70549	down			Tg	0.00831155	0.0241673	-2.2295	down			Ccar2	3.04927889649159e-15	3.88464645658695e-14	-1.71845	down			Pdhb	7.87033914419982e-08	6.09208060794075e-07	-1.69484	down
Wbp11	0.000205236	0.000896231	-1.70497	down			Clk3	3.81155438590281e-28	2.23364672196762e-26	-2.22715	down			Arfrp1	5.06971924447424e-12	4.56781736423913e-11	-1.71827	down			Ptbp1	5.97639028158094e-14	1.00297739488515e-12	-1.69254	down
Smarcal1	0.000123445	0.000570536	-1.69995	down			Tmem268	6.87757947554034e-14	1.33461299246111e-12	-2.22635	down			Rap1gap	2.53039088568786e-06	1.06754082524748e-05	-1.71587	down			Tor1b	2.75787076588322e-08	2.29930831412555e-07	-1.69186	down
Capns1	0.000123148	0.000570339	-1.69994	down			Pold1	7.63366850038847e-06	4.59463368758691e-05	-2.22517	down			Thsd7a	4.43131995107097e-06	1.78639469519092e-05	-1.71526	down			Smarcal1	3.47214906492544e-06	2.05609313829463e-05	-1.69111	down
Puf60	3.30952310103985e-06	2.24934424781785e-05	-1.69907	down			Snhg5	1.3659744070383e-09	1.52365649057805e-08	-2.22219	down			Pdcd7	2.60933797381216e-07	1.27937753136795e-06	-1.71478	down			Tnpo2	2.79811027162495e-09	2.70333556887637e-08	-1.68912	down
Tyro3	0.00219252	0.00701675	-1.69839	down			Dctn1	1.09716631649335e-17	3.12918209248792e-16	-2.22207	down			Emc1	1.372989102469e-07	7.04149208338453e-07	-1.71389	down			Kcnq5	0.000350567	0.00135343	-1.68896	down
Safb2	4.91106953957292e-19	2.15761463970629e-17	-1.69471	down			Eml3	1.74218526562982e-16	4.38487184697727e-15	-2.22096	down			Hnrnpul2	7.18963102731717e-26	2.28001448786786e-24	-1.71349	down			Pip5k1c	0.000578844	0.00211618	-1.67918	down
Cgn	6.7629151607891e-23	4.63609494470646e-21	-1.69345	down			Luc7l3	4.13742121570094e-158	3.74882188459549e-155	-2.22092	down			Mlf2	9.31591125870373e-12	8.10453018060048e-11	-1.7134	down			Gga3	1.13810619935433e-06	7.33038293992734e-06	-1.67912	down
Ubqln4	0.00097785	0.00351507	-1.69283	down			Arrdc2	3.39333384674017e-08	3.12754924732022e-07	-2.22016	down			Gzf1	6.31497723493005e-09	3.94258361988107e-08	-1.71339	down			Trim3	1.25205383117508e-26	6.05574110767722e-25	-1.67367	down
Igflr1	0.00247877	0.0078188	-1.69204	down			Klc2	5.89927347682805e-15	1.26111691984678e-13	-2.2201	down			mt-Nd4l	2.45270509083659e-22	6.01289640472232e-21	-1.71251	down			Fam214b	9.7481689250718e-08	7.45667892136877e-07	-1.66755	down
Rexo4	0.00389298	0.0115296	-1.69176	down			Syne1	2.98093868924869e-20	1.03883067516746e-18	-2.21721	down			Gm46430	1.92263201231377e-05	6.95420089560299e-05	-1.71185	down			Marveld1	6.08925543094011e-06	3.46109722925041e-05	-1.66413	down
Il1rapl1	0.00676739	0.0184169	-1.68791	down			Fbn2	8.16020852703425e-13	1.3672702167843e-11	-2.21617	down			Znhit1	1.49205666071531e-09	1.00016984949048e-08	-1.71184	down			Anxa11	2.18598721100633e-11	2.78141869478861e-10	-1.66233	down
Rnpepl1	1.45518844440124e-06	1.07674022873701e-05	-1.68714	down			Rogdi	1.22322281200582e-17	3.46354363043666e-16	-2.21402	down			Rgs6	9.44056067128282e-10	6.47477606886263e-09	-1.71116	down			Sec14l4	8.88677133130746e-08	6.84260290423701e-07	-1.66052	down
Reep6	0.000667981	0.00252461	-1.68615	down			Haus7	9.73248901220975e-12	1.44227653924351e-10	-2.21396	down			mt-Nd3	2.11032290164415e-56	2.80564724231408e-54	-1.71068	down			Bcam	1.41594438157414e-15	2.87884044368611e-14	-1.65486	down
Cdk5rap3	3.26944574537923e-06	2.22662301936084e-05	-1.68569	down			Ring1	1.86404247172237e-12	2.97917995582331e-11	-2.2124	down			Mical2	1.86150525505583e-60	2.83879551396014e-58	-1.70953	down			Dlg3	0.00010239	0.000446673	-1.65456	down
Prss8	9.36242843708973e-06	5.77579758973914e-05	-1.68553	down			Rbck1	2.25632195061266e-24	1.03817251001041e-22	-2.2119	down			Llgl1	5.29113343914099e-07	2.46602488826481e-06	-1.70854	down			Clk2	2.12511204446019e-13	3.36346493703487e-12	-1.65291	down
Eml3	1.62656786116072e-05	9.47580046296708e-05	-1.68529	down			Gmppb	4.88013897100118e-05	0.000248265	-2.21147	down			Clk4	1.22897525496251e-59	1.82063905628018e-57	-1.70654	down			Gnl1	3.11541165939896e-05	0.000151339	-1.65115	down
Cdipt	0.0157123	0.0373748	-1.68524	down			Vps52	1.52235478772305e-14	3.1294619624066e-13	-2.20996	down			Sprtn	9.86244221043272e-09	6.01255295250954e-08	-1.70652	down			Rnf20	1.77241504527011e-13	2.83404434445963e-12	-1.64993	down
Tm2d3	0.0023923	0.00756102	-1.68271	down			Erbb4	3.15617759921251e-11	4.46834326215435e-10	-2.2094	down			Nop14	3.08164193235968e-07	1.49399844967601e-06	-1.70636	down			Ykt6	2.25575822464583e-05	0.00011318	-1.64919	down
Tpcn2	1.34737361810194e-07	1.25754871022848e-06	-1.6827	down			Ppl	4.36112044028069e-30	2.8538687592259e-28	-2.20924	down			U2af1	4.8663123172984e-25	1.4459501068878e-23	-1.70512	down			Efna1	2.88106754027415e-16	6.18040576752474e-15	-1.64809	down
Pcgf2	0.00065382	0.00247816	-1.68163	down			Camkk1	6.89155750675481e-14	1.33512591894844e-12	-2.20551	down			Jrkl	5.08852539897835e-09	3.21756148703692e-08	-1.70499	down			Brms1	1.35166600230726e-06	8.61327590831964e-06	-1.64643	down
Hsf2	0.000259975	0.0011014	-1.68162	down			Sobp	0.00107763	0.00398663	-2.2048	down			Rhot2	4.61605374987655e-07	2.17189098848547e-06	-1.7042	down			Slc35f3	5.31171323188007e-05	0.000245911	-1.64591	down
Hars2	0.00136597	0.0046659	-1.68008	down			Usp35	1.71862511230763e-11	2.51474350284119e-10	-2.20467	down			Bax	4.30008924476081e-13	4.39329314957336e-12	-1.70058	down			Spry2	8.62141904068547e-06	4.73448449011409e-05	-1.644	down
Dennd2d	8.09312387640996e-10	1.14513382678313e-08	-1.67687	down			Tenm4	9.71435086642838e-07	6.939074521265e-06	-2.20414	down			Rbm3	4.47352428270983e-28	1.61639187497216e-26	-1.6982	down			Prkar1a	7.01665662859057e-08	5.47482015699748e-07	-1.64316	down
Ankzf1	0.000813858	0.00298928	-1.67599	down			Slc29a1	0.00196868	0.00681889	-2.20044	down			Zfp653	2.08552264521262e-11	1.74833224178293e-10	-1.69592	down			Tshz2	0.00012392	0.000529908	-1.64257	down
Ncln	0.000495998	0.00194678	-1.67395	down			Myo7a	0.00196885	0.00681889	-2.20043	down			Atp7b	1.48455902945899e-10	1.13280920790947e-09	-1.69526	down			Foxj2	8.17658553900443e-06	4.52209315285707e-05	-1.63899	down
Nrxn1	0.0117565	0.0292881	-1.67345	down			Alk	5.09365320865351e-06	3.15779690235419e-05	-2.2001	down			Slc1a3	3.94869873162347e-17	6.0217655657258e-16	-1.69451	down			Vps11	1.54657984851478e-06	9.71820395263705e-06	-1.63747	down
Slc23a1	1.26055883774234e-08	1.44645943401545e-07	-1.67274	down			Nlrx1	3.85833047293911e-06	2.46460274624456e-05	-2.19957	down			Ltbr	1.34219356551027e-11	1.14650307037409e-10	-1.69371	down			Pik3c2g	0.000966756	0.00333546	-1.63643	down
Ptpn23	0.000484215	0.00190901	-1.67244	down			Cntn4	1.39468818916991e-06	9.71498059150346e-06	-2.19786	down			Nup85	1.5928435744447e-06	6.951930920451e-06	-1.69356	down			Osbpl5	1.0799649207257e-18	2.86043769989491e-17	-1.63332	down
Pex6	3.14893768016544e-05	0.000171745	-1.67026	down			Npr1	1.30577319321794e-33	1.02538016286094e-31	-2.19656	down			Ercc2	6.79680800724158e-10	4.76880237043946e-09	-1.69314	down			Napa	3.56859048647056e-07	2.49897608976135e-06	-1.63239	down
Gpx4	1.68519412867922e-09	2.23886503984459e-08	-1.66903	down			Mtfr1l	6.6879533286529e-35	5.43292429366914e-33	-2.19615	down			Tspoap1	2.3235437164342e-12	2.18055641080748e-11	-1.69259	down			Zfp869	3.95455889282601e-07	2.73969306925589e-06	-1.63221	down
Prrc2a	4.46324676987651e-09	5.5197104687493e-08	-1.66809	down			Piezo2	5.86552672668339e-09	5.97148135813342e-08	-2.19251	down			Snhg11	2.21441594920991e-07	1.09579626953045e-06	-1.69193	down			Gas6	4.8986917267523e-16	1.03097601287082e-14	-1.63031	down
Fam32a	0.000458086	0.00181953	-1.66783	down			Cacnb4	0.000478188	0.00194899	-2.19006	down			Pafah2	9.52959483083744e-11	7.4358087581478e-10	-1.69157	down			Lyz1	1.65623480996635e-06	1.03342151163525e-05	-1.63017	down
Fkbp8	0.000104675	0.000492239	-1.66441	down			Cd34	0.000502105	0.00202892	-2.18705	down			Slc29a1	0.000190714	0.000575247	-1.68802	down			Uspl1	4.91578968269628e-08	3.9341474058742e-07	-1.62953	down
Agrn	1.00814680490822e-19	4.82938758592178e-18	-1.66404	down			Gucy1a2	6.08610995243785e-08	5.36990929810977e-07	-2.18539	down			Gm49164	0.0130717	0.0253798	-1.68672	down			Ttc4	3.34647809250489e-07	2.35615053402673e-06	-1.62744	down
Trmt1	6.31662099983935e-05	0.000315118	-1.66255	down			Lmntd1	0.00047961	0.00195261	-2.18464	down			Zdhhc4	3.64456691380626e-06	1.49739139842199e-05	-1.68539	down			Gna14	0.0215539	0.0480642	-1.62697	down
Ankrd27	6.29695427693254e-05	0.000314334	-1.66254	down			Hoxb3	0.000479739	0.00195261	-2.1846	down			Alg12	1.44892711171211e-07	7.39073986643117e-07	-1.68259	down			Nr4a1	0.000518918	0.0019169	-1.62658	down
Fmo3	3.40874596762359e-17	1.24052588482353e-15	-1.65638	down			Gale	9.28996288375716e-07	6.67234590291315e-06	-2.18095	down			Stk16	4.38787627908172e-09	2.79498016056987e-08	-1.68173	down			Fat3	0.000201869	0.000820862	-1.62516	down
Zfp384	0.000226468	0.000976084	-1.6558	down			Cdc26	9.42612646508196e-19	3.00895240195665e-17	-2.17575	down			Rfx1	3.89651724444601e-11	3.1666836853374e-10	-1.68035	down			Zmym3	1.10284112257912e-08	9.72573479221243e-08	-1.62474	down
Sqstm1	9.13772192580144e-10	1.2792810696122e-08	-1.65342	down			Oplah	7.03333989192901e-17	1.8914545796126e-15	-2.17479	down			Acacb	1.14507894639627e-11	9.87071377733108e-11	-1.6784	down			Elovl1	4.32237101000932e-10	4.62975282736487e-09	-1.6238	down
Psmd4	8.52045168561187e-07	6.68851251766887e-06	-1.65339	down			Nlgn2	5.28152568681442e-08	4.73808766679262e-07	-2.17436	down			Arhgef25	1.45242782168088e-07	7.40495403678996e-07	-1.67771	down			Mylk	6.80890013072942e-06	3.8282242106852e-05	-1.62368	down
Ypel3	0.000146338	0.000662687	-1.65155	down			Pygo2	3.74334347004386e-15	8.1653412469716e-14	-2.1724	down			Syde1	1.05255828519116e-07	5.50152692410906e-07	-1.67715	down			Lzts2	6.21185023064857e-17	1.38999073982932e-15	-1.6193	down
Map1lc3b	2.91024887664102e-06	2.00888012734804e-05	-1.65029	down			Phf23	1.05626792409141e-10	1.40268093324382e-09	-2.16963	down			Pmpca	7.57697422465979e-09	4.66586833193123e-08	-1.67694	down			Stard9	0.000178133	0.000733928	-1.61778	down
Slc35c2	0.00281689	0.00872019	-1.65	down			Acrbp	5.37175029855181e-11	7.36598914629124e-10	-2.16923	down			Cic	5.20877447014363e-13	5.24927028720986e-12	-1.67493	down			Camkk1	5.09501469188843e-07	3.45631390154307e-06	-1.61549	down
Kmt2b	1.29022279495474e-08	1.47623764970936e-07	-1.64741	down			Jtb	1.07242757565502e-27	5.93057484208473e-26	-2.16749	down			Rfx5	1.92133160445615e-08	1.12693488338293e-07	-1.67222	down			Hp	0.000269526	0.00106646	-1.61484	down
Muc5b	5.87112058406383e-05	0.000295675	-1.64313	down			Ncln	3.58717706903844e-10	4.40598109449466e-09	-2.16725	down			Ddrgk1	3.63636051510062e-14	4.12571756472576e-13	-1.66884	down			Prrc2a	1.79323317378363e-11	2.30047886725752e-10	-1.6121	down
Arrdc1	6.79037217357465e-14	1.7362392129989e-12	-1.64139	down			Abca7	7.19542163133121e-25	3.39019485581801e-23	-2.16696	down			Slc4a3	2.24297826955201e-08	1.29869819403989e-07	-1.66835	down			Adamtsl5	7.56369628716401e-12	1.01724530204052e-10	-1.61136	down
Zmat2	0.00013363	0.000612111	-1.63767	down			Tpcn2	4.18656093709971e-25	2.01279597053459e-23	-2.16647	down			Ccdc181	5.70262819944593e-26	1.83084379034843e-24	-1.66608	down			Fbrs	1.375834825209e-10	1.57091287153996e-09	-1.60909	down
Krt19	1.24256991741427e-07	1.16382991558048e-06	-1.63751	down			Dab1	3.1489527576689e-07	2.45725850761482e-06	-2.16284	down			Hmgn1	3.17543608423071e-16	4.4862768655957e-15	-1.66503	down			Cracr2a	2.8727779957326e-08	2.38489576255541e-07	-1.60716	down
Pex5	0.0012615	0.00436719	-1.63727	down			Ddx49	2.45316609377829e-10	3.07402589559729e-09	-2.16242	down			Tafa1	2.83074299215341e-07	1.38010365907996e-06	-1.6649	down			Pkn1	1.31668500895647e-10	1.51001858096378e-09	-1.60491	down
Celsr2	8.41075554320016e-05	0.00040658	-1.63612	down			Zfp12	7.60593949838048e-06	4.58028432266992e-05	-2.16238	down			Plekhn1	2.3615547709706e-12	2.21422450044892e-11	-1.66418	down			Megf6	0.000493842	0.00183822	-1.60232	down
Neat1	2.44407771302859e-96	2.77647228200047e-93	-1.63312	down			mt-Nd4l	9.15322896990452e-19	2.92977945751373e-17	-2.15934	down			Naga	1.91870151808246e-17	3.00557926624095e-16	-1.66388	down			Il17rc	0.000424998	0.00160575	-1.60035	down
Plch2	1.10592651249121e-05	6.71322719643517e-05	-1.63289	down			Lrp1	2.15594559604425e-15	4.89304107433627e-14	-2.15796	down			Grik2	2.08276305862233e-05	7.49939337427555e-05	-1.66335	down			Nrbp2	8.15114482711619e-58	1.15722225879667e-55	-1.59781	down
Nsfl1c	1.17243932111959e-05	7.06305869813861e-05	-1.63287	down			Mepce	4.49157865496173e-12	6.86203696197071e-11	-2.15724	down			Tmem181a	1.43204920374159e-28	5.36113727176904e-27	-1.66306	down			Abca17	3.52651346715472e-05	0.000169617	-1.59773	down
Gps2	0.00115227	0.00405079	-1.63284	down			Pbx2	1.27094362179384e-22	5.23442130108729e-21	-2.15687	down			Pclo	8.95080313734074e-17	1.33170485701899e-15	-1.66276	down			Dennd4b	0.0188866	0.043079	-1.59676	down
Anp32b	0.000245892	0.00104956	-1.63273	down			Tnfrsf25	5.24681921068294e-07	3.95914692393558e-06	-2.15596	down			Cpeb1	6.27049674792351e-12	5.57676254510864e-11	-1.66135	down			Creld2	0.00243823	0.00757038	-1.59674	down
Flywch1	7.48235835586926e-06	4.71471581979971e-05	-1.63166	down			Tbl2	2.63750008121162e-05	0.000142184	-2.15583	down			Scrib	7.75769393027561e-13	7.64708042366521e-12	-1.66049	down			Itgb2	0.00944432	0.0242236	-1.59674	down
Prex2	3.83889935527894e-05	0.00020433	-1.63025	down			Gpn1	5.00459206613066e-07	3.78606871849409e-06	-2.15544	down			Stxbp2	1.96689628056274e-10	1.47588382267985e-09	-1.65845	down			Selenow	6.95393570223771e-06	3.90131825023956e-05	-1.59673	down
Tns2	3.34280729858459e-07	2.84603893344161e-06	-1.62662	down			Lonp1	1.11321483307174e-08	1.09820414729916e-07	-2.15517	down			Ssrp1	1.96284941362871e-12	1.85549210750499e-11	-1.65828	down			Pa2g4	0.00012624	0.000539535	-1.59671	down
Phkg2	5.74865004609208e-07	4.67415799248714e-06	-1.62632	down			Sik1	5.95522006672432e-20	2.02735656548976e-18	-2.15305	down			Grik1	1.05186333324527e-08	6.38257622337829e-08	-1.65765	down			Ttc5	1.02572257867596e-06	6.63397152836356e-06	-1.59669	down
Card10	0.00769444	0.0206292	-1.62471	down			Clk1	2.74892998821599e-156	2.15864308874641e-153	-2.15198	down			Erbb3	3.31941957896394e-10	2.42240542110177e-09	-1.65581	down			Snrnp200	9.43104382899997e-05	0.000414913	-1.59619	down
Abhd11	0.000661299	0.00250412	-1.6196	down			Kif26b	2.31639057872902e-05	0.000126435	-2.14984	down			P2rx6	6.68265750998514e-19	1.19687665593343e-17	-1.65555	down			2610008E11Rik	5.39844535909001e-09	4.99260023886389e-08	-1.59561	down
Rsad1	1.19989894616973e-06	9.06995857408904e-06	-1.6181	down			Ppp1ca	8.78223018982314e-09	8.79641916717064e-08	-2.14906	down			Ctdsp1	1.34988338236054e-07	6.93671490340874e-07	-1.65294	down			Cdc42bpg	3.04259446659422e-16	6.49114605790938e-15	-1.59547	down
Prkcd	7.27051541990519e-09	8.65496087112067e-08	-1.61568	down			Per1	4.45589558669115e-11	6.18938609854187e-10	-2.14493	down			Col6a3	6.45821483767517e-08	3.49539080723859e-07	-1.65152	down			Anapc5	6.27787341146106e-17	1.40073926232227e-15	-1.59519	down
Esyt3	0.000101883	0.000482048	-1.61374	down			Akap8	1.14554390821597e-47	1.58745431704423e-45	-2.14466	down			Nrbp2	5.15425433753816e-35	2.82802208890321e-33	-1.64853	down			Rabggtb	2.10289236218524e-05	0.000106333	-1.59373	down
Arfip2	3.22626868627903e-07	2.75863318207429e-06	-1.61219	down			Ptp4a3	5.46031541554844e-11	7.46137532247622e-10	-2.13935	down			Unc13d	3.72836522798247e-13	3.82803439744338e-12	-1.64818	down			Adck5	0.00387165	0.011317	-1.59351	down
Atad3a	2.50487527427877e-05	0.000140372	-1.6117	down			Adarb2	0.00138458	0.00498899	-2.13182	down			Ttll6	5.44535884096861e-44	4.18284230969219e-42	-1.64315	down			Irx3	0.000252565	0.00100703	-1.59137	down
Napa	1.37487222782565e-05	8.13466068130179e-05	-1.61016	down			Fam129c	0.00509331	0.0157243	-2.13148	down			Eif3d	5.51938897085277e-06	2.18042147153308e-05	-1.64223	down			Lgi3	6.39456437648145e-08	5.03483041452589e-07	-1.59086	down
Wdr35	0.000529082	0.00205734	-1.6084	down			Cc2d1b	1.14316847626972e-18	3.62948287924016e-17	-2.13132	down			Magohb	7.81798963959436e-10	5.43017766661712e-09	-1.63485	down			Hnrnph1	4.46624580739479e-58	6.56201058531758e-56	-1.58763	down
Slc4a2	8.0262015817369e-06	5.02949999826413e-05	-1.60818	down			A830018L16Rik	5.68258636069383e-05	0.000285682	-2.13095	down			Rhob	3.91489987967057e-07	1.86569447390551e-06	-1.63394	down			Ddx23	2.31199311677424e-08	1.95054067175742e-07	-1.5875	down
Cant1	0.00128668	0.00444083	-1.60771	down			Sidt2	2.89939625524863e-26	1.48486906480755e-24	-2.13001	down			Zfp536	9.17694242916613e-06	3.49742348366236e-05	-1.63391	down			Hmgn1	1.14701570173742e-13	1.87249712147365e-12	-1.58563	down
P4ha2	2.09206931470413e-06	1.48802640344608e-05	-1.60435	down			Ephb1	0.00121977	0.00444269	-2.12999	down			Slc20a1	9.29189164866688e-20	1.77126684552712e-18	-1.6339	down			Rabgef1	5.1945345460088e-27	2.59293849421606e-25	-1.58179	down
Serp1	7.14394036413758e-05	0.000351104	-1.60157	down			Vps4a	8.16160422469151e-08	7.05289354299716e-07	-2.12992	down			Supt5	1.66257325009309e-26	5.43876485913735e-25	-1.63336	down			mt-Atp6	1.34798815922788e-64	2.33261862131277e-62	-1.57793	down
Morf4l2	7.6137022272483e-08	7.42873130197282e-07	-1.60103	down			Hemk1	8.54154607534725e-05	0.000410824	-2.12719	down			Dock6	5.75606540193682e-15	7.09755032319677e-14	-1.63138	down			Pnpla6	4.20682953059321e-06	2.45382633368759e-05	-1.57257	down
Slc25a28	0.000130463	0.000598639	-1.60073	down			Fstl4	3.09483776101376e-05	0.000164282	-2.12596	down			Smim22	1.91517551909711e-09	1.26579796896348e-08	-1.63102	down			Sun2	5.52797983447807e-05	0.000254863	-1.57229	down
Rbm14	0.000207381	0.000903118	-1.60051	down			Pes1	3.75402142103803e-07	2.88821804823037e-06	-2.12515	down			Capn1	1.54905011512982e-11	1.31346277137336e-10	-1.63006	down			Iqank1	2.40157746830436e-05	0.000119879	-1.57152	down
mt-Nd3	1.38149532262011e-14	3.72394942558477e-13	-1.5993	down			6430548M08Rik	0.00556655	0.0170263	-2.12376	down			Pla2g4f	3.18790414752894e-11	2.6153928805281e-10	-1.62892	down			Dagla	3.15853990763046e-07	2.22987763016486e-06	-1.5643	down
Commd3	0.000451734	0.00179699	-1.59386	down			Anpep	6.7181518974138e-19	2.1739865714186e-17	-2.12028	down			Dusp1	1.38708403199316e-08	8.2619537115273e-08	-1.62687	down			Rab24	8.18128037383678e-07	5.39895171788703e-06	-1.56195	down
Slc35e2	0.00224086	0.00714486	-1.59256	down			Capn1	9.45715560418081e-14	1.78805515026719e-12	-2.11919	down			Ccdc88c	7.0897385538075e-76	1.81063529709804e-73	-1.62655	down			Kctd10	1.12445464642016e-06	7.25445595001972e-06	-1.56107	down
Fam129b	5.05778233407021e-24	3.90480438063362e-22	-1.59254	down			Dnaja4	1.11418341138038e-07	9.36757059432513e-07	-2.11685	down			Slc26a9	1.45498892886985e-17	2.29592948719174e-16	-1.62628	down			Ubtf	1.30905012327964e-06	8.35538795899882e-06	-1.56029	down
Uck1	3.41397356183545e-06	2.31242911104902e-05	-1.59161	down			Fuz	2.79889920501633e-07	2.20818712229654e-06	-2.11461	down			Zmym3	4.23919643243281e-12	3.86635593705614e-11	-1.62554	down			Usf2	2.12455490387322e-06	1.30062177959597e-05	-1.55925	down
Arhgef19	0.000304011	0.00126969	-1.59124	down			Ror2	9.87401448113662e-06	5.80659094225204e-05	-2.11435	down			Grm8	5.15068760086855e-06	2.04803030755395e-05	-1.62545	down			Magi2	3.09766287707658e-06	1.85264983285678e-05	-1.55826	down
Hnrnpdl	1.37317388583893e-22	9.09956561682599e-21	-1.59088	down			Cyp4b1	1.74627390797809e-12	2.81002190738716e-11	-2.11412	down			Ccdc74a	1.23997993060363e-06	5.46941381555069e-06	-1.62518	down			Sema3b	6.31681426389608e-13	9.49595225346694e-12	-1.55791	down
Ppara	3.27661650723076e-05	0.000177976	-1.59051	down			Sox2ot	1.98439266159074e-07	1.61312361358712e-06	-2.10726	down			Miip	1.91447813734884e-05	6.92954215857155e-05	-1.62349	down			Cers4	3.65929704016355e-10	3.95214230953586e-09	-1.55724	down
Ap5z1	0.00195516	0.00637191	-1.58972	down			Nop14	1.61746284375016e-10	2.08447427095549e-09	-2.1061	down			Arhgef16	1.8220249581742e-06	7.88580918875893e-06	-1.62232	down			Capns1	2.25835621976362e-10	2.49798577887774e-09	-1.55484	down
Adcy6	1.12875312859631e-05	6.83093217549307e-05	-1.58955	down			Etv1	0.00293165	0.00972731	-2.10578	down			Piezo2	4.82755089303426e-12	4.36077550180882e-11	-1.62184	down			Bag1	1.13423216791261e-05	6.07864135687231e-05	-1.55401	down
Fbrs	2.75284096022656e-06	1.90352967962796e-05	-1.58906	down			Ercc2	4.46352511080844e-10	5.38687113526769e-09	-2.10299	down			Cd164	2.17134202069382e-13	2.28829438562957e-12	-1.62184	down			Mta1	1.0497744251778e-05	5.67680100615247e-05	-1.55368	down
Edem2	4.71410170430317e-05	0.000245331	-1.58867	down			Atg2a	7.48233102573533e-15	1.58515066820389e-13	-2.09834	down			Trip10	2.0578712280022e-05	7.42265204674186e-05	-1.62069	down			Crb3	1.05651183500474e-05	5.70926971490766e-05	-1.55351	down
Plcb3	0.0020162	0.00653336	-1.58589	down			Vegfa	7.55336667727627e-88	2.87003568037539e-85	-2.09818	down			Cyb5rl	1.36869770498668e-08	8.16181437648758e-08	-1.6193	down			Hdac3	1.44699226793422e-05	7.58769615515403e-05	-1.55231	down
Entpd5	3.23836198701838e-05	0.000176018	-1.58556	down			Tmem42	5.66200185630743e-12	8.57232903154823e-11	-2.09765	down			Elf3	2.53018646841303e-06	1.06754082524748e-05	-1.6185	down			Senp3	1.99391791175679e-05	0.000101614	-1.55095	down
Gcn1	9.6244372217269e-10	1.34505315970426e-08	-1.5845	down			Tmem259	5.8914202557603e-42	6.87079595966343e-40	-2.09658	down			Cpne4	8.58965913029339e-06	3.27963052949715e-05	-1.61155	down			Nrxn3	0.000341664	0.00132234	-1.55089	down
Glul	4.13774923232451e-05	0.000218192	-1.58444	down			4933439C10Rik	5.53119359014689e-05	0.000278904	-2.09418	down			Ccdc130	4.43239493801952e-06	1.78639469519092e-05	-1.61134	down			Rbm17	2.75404316243925e-05	0.000135732	-1.54937	down
Ctsa	0.000373703	0.00151694	-1.58101	down			Cdan1	4.79914555110844e-05	0.000244715	-2.09275	down			Cfap44	8.41496604556331e-106	3.35627684201891e-103	-1.6096	down			Arrdc1	9.76002170551503e-19	2.6027838705769e-17	-1.54711	down
A330076H08Rik	2.49979810829349e-05	0.000140186	-1.5797	down			Rnf44	7.05956892140799e-17	1.89418365205614e-15	-2.08823	down			Ap2s1	8.26296741395328e-07	3.75161874267494e-06	-1.60857	down			Rgl3	1.40375159362375e-05	7.39581438399738e-05	-1.54553	down
Tkt	4.58190764754465e-05	0.000239846	-1.57889	down			Map3k11	1.24772447821336e-07	1.03938802184407e-06	-2.08686	down			Prob1	1.51528108629091e-11	1.28798892334727e-10	-1.60838	down			Gm29724	2.51089456688705e-05	0.000124776	-1.54282	down
Ing2	0.000707499	0.00264133	-1.5764	down			Armc5	9.52598627380633e-11	1.27218358638509e-09	-2.08685	down			Prmt5	9.88935836125985e-07	4.43566808850625e-06	-1.60591	down			Sh2b1	0.000172246	0.000710801	-1.53725	down
Ctsz	0.000175137	0.000778038	-1.57142	down			Mcat	0.00018556	0.000828549	-2.08683	down			Phkg2	3.55181144850564e-19	6.48455716919076e-18	-1.60554	down			Bbc3	0.000164554	0.000682436	-1.53343	down
Fam83e	1.63633376165722e-07	1.48880161014854e-06	-1.56888	down			Get4	2.21399877063734e-13	4.00594339774765e-12	-2.08503	down			Ushbp1	8.85068295545418e-07	3.99919748357559e-06	-1.60443	down			Klhl26	5.42860085705928e-11	6.64662183552211e-10	-1.53168	down
Slc1a5	2.50626101042497e-27	2.46046759937029e-25	-1.56653	down			Akr7a5	1.04900825895393e-06	7.45251404235125e-06	-2.08462	down			Sept4	9.45091009117759e-08	4.97696470174299e-07	-1.60371	down			Thra	8.42194666822561e-11	9.96682351147004e-10	-1.53153	down
Mphosph10	0.00173639	0.00575084	-1.56538	down			Scamp3	3.62605486118519e-10	4.44909377186462e-09	-2.08415	down			Fibp	2.88411677210975e-10	2.12382221510124e-09	-1.60046	down			Mrpl37	0.000510485	0.00189023	-1.52962	down
Cacna1d	0.0117021	0.0291799	-1.56513	down			Tmc5	0.00780889	0.0228922	-2.08354	down			Ate1	1.04058171207181e-06	4.64321529870251e-06	-1.60041	down			Supt5	4.17138104460072e-12	5.80045432041175e-11	-1.52945	down
Capn1	0.00300661	0.00923469	-1.56136	down			Ftsj3	5.15519496022305e-07	3.8925026561838e-06	-2.08327	down			Prss8	1.01800588919583e-06	4.55227299308353e-06	-1.59976	down			Zbtb17	0.000511113	0.00189165	-1.52476	down
Trim39	3.29183844052058e-05	0.000178578	-1.55973	down			Dmpk	2.48918035580446e-06	1.65650030570739e-05	-2.08204	down			Ric8a	2.21008529787293e-14	2.56748487481554e-13	-1.59859	down			Arl6ip5	2.39433195654229e-13	3.75144123653819e-12	-1.52198	down
Srsf5	5.4645165104993e-39	9.4464859329327e-37	-1.55872	down			Eif3b	7.73405639275696e-32	5.45505690121462e-30	-2.0803	down			Pex6	1.14302059978761e-11	9.86116773693639e-11	-1.5982	down			Sugct	0.00184609	0.00591584	-1.52014	down
Hmgn1	1.35519114287666e-06	1.01282706467624e-05	-1.55787	down			Pigo	5.52978039941257e-09	5.65901679623638e-08	-2.07819	down			Gcn1	2.13134758693877e-25	6.48154676731819e-24	-1.59781	down			Eps8l1	1.05902404227597e-21	3.52419667401838e-20	-1.51917	down
Esrp2	2.33022334308656e-06	1.6471054243755e-05	-1.55748	down			Prob1	2.48182565774804e-06	1.65253953773963e-05	-2.07776	down			Sh3rf2	4.30865594738193e-08	2.39446742627817e-07	-1.5976	down			Trim39	6.01529005851087e-06	3.42155322758394e-05	-1.51871	down
Pclo	3.97469274645034e-11	6.94653993841168e-10	-1.55731	down			Map3k12	5.30512536909603e-09	5.44804461400018e-08	-2.07747	down			Lrrc23	1.64736568602358e-52	1.81735980468771e-50	-1.59747	down			Pcbp1	1.02910052844306e-06	6.65029528214616e-06	-1.51792	down
Gsta3	8.07500850659779e-09	9.54122847614646e-08	-1.55643	down			Galnt4	0.00075149	0.00288239	-2.07741	down			Ehmt2	2.92969874787433e-19	5.40586761840869e-18	-1.59628	down			Hnrnpk	4.69023204508753e-17	1.05863295464048e-15	-1.51751	down
Gas2l1	5.34258473712455e-05	0.00027286	-1.55493	down			Sh2b3	2.7978742685319e-05	0.000150142	-2.07738	down			Rnf20	1.58388555695929e-23	4.29971026849945e-22	-1.59593	down			Whamm	8.2787633044952e-06	4.57266783382321e-05	-1.51655	down
Traf7	5.35708748527702e-05	0.000273249	-1.55483	down			Zfyve28	0.00308249	0.0101762	-2.07721	down			Med12	7.02635329239624e-09	4.36013919259722e-08	-1.59483	down			Psen2	0.0013006	0.00432627	-1.51621	down
Ptbp1	1.58145297737186e-06	1.15691941822089e-05	-1.55335	down			Eva1b	5.71958099634411e-08	5.06929605387037e-07	-2.07446	down			Fam43a	2.91048057419649e-08	1.6565139162688e-07	-1.59431	down			Nr2f6	0.00197864	0.00628884	-1.51295	down
Traf1	3.18621427580673e-09	4.04024056784743e-08	-1.54727	down			Itga11	0.000533521	0.00213882	-2.0731	down			Nrde2	4.11310011997968e-07	1.94761864128718e-06	-1.59297	down			Afap1l1	1.12781119167169e-05	6.06079916300285e-05	-1.5108	down
Sinhcaf	0.0166531	0.0393071	-1.54664	down			Cacnb1	7.01851240022678e-07	5.17664731135074e-06	-2.07231	down			Rnpepl1	1.67599951066416e-16	2.41726215933064e-15	-1.5924	down			Ehd1	0.000141245	0.000596208	-1.51035	down
Arl6ip5	2.162292654796e-07	1.91476071168572e-06	-1.5453	down			Sf1	2.27980195556804e-51	3.53339305718895e-49	-2.07111	down			P4ha2	8.09091111717429e-08	4.29829653099884e-07	-1.59179	down			Shc1	2.16488669427879e-05	0.000109169	-1.50926	down
Lypla2	0.00461175	0.0132824	-1.54329	down			Myg1	7.34166026351223e-06	4.43246623495185e-05	-2.07097	down			Acsf2	9.73757478931908e-08	5.11802587760968e-07	-1.59126	down			1110038F14Rik	2.98351858709687e-05	0.000145842	-1.50652	down
BC005561	3.99227937291772e-12	8.14015527524147e-11	-1.53976	down			Evpl	1.3478108496226e-07	1.11801859138765e-06	-2.07008	down			Mrpl28	2.3634837836713e-06	1.00262487976659e-05	-1.58837	down			Atg16l2	4.11529699817996e-05	0.000194926	-1.50362	down
Upf3b	3.86091479980702e-14	1.00662277010051e-12	-1.53886	down			Ndufv1	3.02811044556479e-05	0.000161175	-2.06939	down			Mib2	7.46594868532762e-09	4.61668979528011e-08	-1.58834	down			Gna11	6.44204099620738e-05	0.000293529	-1.5023	down
Plekhn1	2.72169450944944e-05	0.000151243	-1.53827	down			Shank3	4.63815081211374e-05	0.000237431	-2.06813	down			Arhgdia	5.3805891774804e-11	4.28546157991335e-10	-1.58662	down			Mphosph8	2.46062335824586e-17	5.82397388773876e-16	-1.50229	down
Atf4	5.89092530801049e-08	5.87762083429101e-07	-1.53697	down			Fmo3	6.55513559865094e-06	3.99652910023341e-05	-2.0678	down			C530008M17Rik	2.1360407821248e-08	1.24163357122389e-07	-1.58635	down			Sgk1	8.00504299129009e-06	4.43667400520825e-05	-1.50007	down
Als2cl	3.73946584044606e-09	4.66085146759045e-08	-1.53669	down			Noc2l	8.7152902916612e-10	1.00447558067982e-08	-2.06725	down			Calml4	2.87005426946514e-10	2.11681812050878e-09	-1.58318	down			Csgalnact1	0.0015128	0.00494756	-1.49908	down
Slc25a3	1.08827296455471e-12	2.43088388037613e-11	-1.53566	down			Rgs9	0.00198401	0.00686938	-2.06622	down			Tarbp2	8.69584360528923e-08	4.59846497638192e-07	-1.5818	down			Zfp763	4.14382639022508e-05	0.000196158	-1.49851	down
Ptp4a3	0.00392036	0.0115891	-1.53328	down			Chchd7	2.88485747664367e-05	0.000154388	-2.06299	down			Dubr	5.23868644364483e-08	2.88044424287364e-07	-1.58158	down			Daam2	1.36872155821341e-10	1.56508586986899e-09	-1.49748	down
Sars	2.13300528845977e-05	0.000121155	-1.53277	down			Man2c1	3.78090262870653e-11	5.32081864558354e-10	-2.06282	down			Dcxr	3.26885881711887e-06	1.35592263734091e-05	-1.58101	down			Sec11c	7.8485015140224e-05	0.000350036	-1.4972	down
Csmd1	0.0119929	0.0298023	-1.53168	down			Ess2	3.0253904378427e-07	2.36877817489925e-06	-2.06281	down			Zw10	7.38588564422753e-10	5.15768580004306e-09	-1.57762	down			Mapk3	0.000190046	0.000776846	-1.49698	down
Pick1	2.43643099553409e-05	0.000136922	-1.52985	down			Stk36	7.68854808261383e-06	4.61822579628294e-05	-2.05801	down			Fdxacb1	9.81896565258322e-07	4.40790795745835e-06	-1.57721	down			Npr2	5.25184501817727e-10	5.5489982573333e-09	-1.49484	down
Ift172	0.00156514	0.00524706	-1.52958	down			mt-Nd2	2.11808607302546e-122	1.38605199189816e-119	-2.05563	down			Dbndd1	2.04809459288743e-08	1.19587505226591e-07	-1.57584	down			Chd1l	0.000111433	0.000481671	-1.49481	down
Ccdc157	0.000641557	0.00243749	-1.52894	down			Slco2b1	0.0133117	0.0361037	-2.053	down			Zkscan6	6.48489850593692e-06	2.53098974431938e-05	-1.57422	down			Myo9b	7.01707895119662e-25	3.05262535156246e-23	-1.49469	down
Ndor1	0.00108114	0.0038329	-1.52824	down			Polr3gl	1.89026699175872e-11	2.75221939381037e-10	-2.05093	down			Eif4a1	4.06729424785204e-29	1.5584727166741e-27	-1.57172	down			Zc3h18	2.06054632612286e-09	2.01576309566818e-08	-1.49383	down
Gabpa	0.00068824	0.00258253	-1.52592	down			Lgi3	2.06974044535743e-69	5.54078925133298e-67	-2.05072	down			Fis1	6.46121278851902e-09	4.02903046403742e-08	-1.57016	down			Safb2	8.53989638715324e-14	1.41189327317967e-12	-1.49267	down
Usp20	1.48511875859766e-06	1.09450086824547e-05	-1.52587	down			Mical3	4.81153722707126e-07	3.65174594057168e-06	-2.05	down			Prr15l	4.63987877562314e-09	2.95006394256358e-08	-1.56712	down			Zfp318	2.56714373662597e-07	1.84583086584547e-06	-1.49208	down
Dcxr	6.28277417512958e-08	6.22950377065217e-07	-1.52505	down			Lat	0.000478036	0.00194899	-2.0498	down			Cdh13	4.0592787588783e-10	2.93343001599777e-09	-1.56421	down			Rack1	5.75110632747613e-10	6.02743808506819e-09	-1.48948	down
Cmah	0.0125199	0.0308804	-1.52353	down			Lyl1	0.0131246	0.0356373	-2.0492	down			Rnf126	9.20940000856079e-08	4.85518444782793e-07	-1.56217	down			Rims2	0.00299249	0.0090636	-1.48519	down
Chmp2b	0.00814667	0.0215963	-1.52242	down			Spred3	2.10293150274763e-09	2.30560887455816e-08	-2.04917	down			Ky	1.74601331666472e-14	2.05658333241596e-13	-1.55993	down			Esrra	2.25796459625252e-08	1.90702497950308e-07	-1.48433	down
Fbh1	5.33940643431549e-05	0.00027286	-1.52177	down			Gm26672	2.18223083449578e-09	2.38225180718497e-08	-2.04835	down			Tmem265	5.10133481350729e-12	4.59208698056169e-11	-1.55987	down			Flna	6.08360789592076e-14	1.0187753695814e-12	-1.48327	down
Actr8	0.0120048	0.0298133	-1.52052	down			Stk25	2.48384329358253e-27	1.3482576108345e-25	-2.04629	down			Tmem161a	1.30352986086448e-05	4.8432836464223e-05	-1.55944	down			Dusp11	6.98107475603775e-15	1.31945701760354e-13	-1.48253	down
Rfx5	0.0013253	0.00455306	-1.51887	down			Ascc2	4.62066464533201e-76	1.39555920147092e-73	-2.0446	down			Epha2	5.48948385568136e-09	3.45005742929792e-08	-1.55804	down			Prpf38b	3.22375660039723e-27	1.67355950981955e-25	-1.47432	down
Epha2	1.42316286282346e-07	1.31746112749385e-06	-1.51837	down			Prr3	1.72950256831507e-09	1.9146438676864e-08	-2.04219	down			Slc25a28	9.31657624532057e-10	6.41069238039192e-09	-1.55571	down			Agbl4	0.00157382	0.0051256	-1.4727	down
BC005537	9.27535634104495e-22	5.67366412492226e-20	-1.51546	down			Lama4	3.85705362320864e-05	0.000200761	-2.04112	down			Scnn1b	1.74836160366209e-10	1.31762426089941e-09	-1.55569	down			Tenm3	0.0177069	0.0408666	-1.47125	down
Camta2	0.00020709	0.000902345	-1.51505	down			Tspyl1	0.00013957	0.000644197	-2.04085	down			Ccdc88b	1.04013033939096e-09	7.10082397596067e-09	-1.55244	down			Sap30l	2.32866313123599e-05	0.000116613	-1.47115	down
Hykk	0.000688501	0.00258253	-1.51355	down			Rasl11a	1.27636552772138e-14	2.64223366450442e-13	-2.03872	down			Tenm3	1.2320282941096e-05	4.60083319762478e-05	-1.55068	down			Traf2	2.33067614166024e-05	0.000116622	-1.4711	down
Epn1	2.54853577133094e-07	2.2343943168273e-06	-1.51134	down			Jak3	5.6816604223317e-11	7.73691076469885e-10	-2.03682	down			Ntrk3	0.000231597	0.000683651	-1.54834	down			Mink1	3.05749534513311e-05	0.000148712	-1.46988	down
Plbd1	0.0165792	0.0391442	-1.51118	down			Npr2	2.54832332078451e-23	1.10355516160003e-21	-2.03641	down			Pik3c2g	7.174093313542e-06	2.77801895673751e-05	-1.54803	down			Preb	8.89265973942193e-08	6.84260290423701e-07	-1.46977	down
Arfgap2	0.00249917	0.00786738	-1.50964	down			Poll	0.000521457	0.00209769	-2.03446	down			Ubxn6	1.00049537028339e-06	4.47976553965404e-06	-1.54712	down			Mmp11	3.83280719967203e-09	3.61787396692342e-08	-1.46952	down
Mdp1	0.000345569	0.00141711	-1.50734	down			Slc25a21	8.04682948978867e-05	0.000390777	-2.03314	down			Gm20629	2.11129715223602e-08	1.23069991392285e-07	-1.54686	down			Abcf3	0.000631279	0.0022864	-1.46785	down
Ndufs2	0.000345723	0.00141711	-1.50727	down			Retreg2	2.16012389810538e-10	2.73592466621325e-09	-2.03139	down			Fam160b2	2.85735661867764e-07	1.3917702271342e-06	-1.54655	down			Csf2ra	0.000765127	0.00271437	-1.46549	down
Tchp	0.01151	0.0287461	-1.50671	down			Ubtf	1.25079964568723e-19	4.22153840302289e-18	-2.03118	down			Tmem44	6.28182507377652e-07	2.89868220378131e-06	-1.54514	down			Zc3h13	3.66049289253709e-15	7.05550944410553e-14	-1.45975	down
Bach1	0.000220487	0.000953925	-1.50601	down			Pelp1	4.51224628899502e-08	4.0947418365233e-07	-2.03017	down			Chchd1	6.02076806036163e-06	2.36050528491305e-05	-1.54394	down			Usp48	2.7011434740073e-14	4.72818258972597e-13	-1.45923	down
Gaa	0.00539711	0.0151921	-1.50403	down			Ctsa	1.83387192589641e-12	2.9429397023343e-11	-2.02965	down			Ppp4r4	1.06329077246601e-06	4.74046659951525e-06	-1.54076	down			Mapk1ip1	6.18175886943821e-07	4.16053209302639e-06	-1.45481	down
Sar1a	0.000166409	0.000744673	-1.50169	down			Pnpla2	1.25256917622825e-06	8.7821501945194e-06	-2.02931	down			Ddx23	2.86551933352161e-13	2.98048500387354e-12	-1.54029	down			Mib2	8.39986424391986e-05	0.000373343	-1.4547	down
AW549877	1.93770890423919e-05	0.000111013	-1.50162	down			Kctd10	3.51331085860344e-13	6.16740515700296e-12	-2.02511	down			Cdipt	3.97300098463415e-08	2.21743919325383e-07	-1.53798	down			Arhgef1	9.53821825051656e-27	4.67132739099198e-25	-1.45297	down
Gucy1a2	4.27193427128383e-08	4.38328017099987e-07	-1.49992	down			Slc20a1	1.69980096191547e-13	3.12355000474295e-12	-2.02162	down			Ring1	9.05457882233694e-12	7.88379365135467e-11	-1.53578	down			Gabbr1	4.56851017875493e-14	7.76746479518879e-13	-1.45257	down
Rbm3	4.03359087914186e-13	9.57466109580182e-12	-1.49685	down			Atxn7l3	1.21659819496845e-12	1.99586492180131e-11	-2.01964	down			Sat1	3.79097021929763e-39	2.50397204930678e-37	-1.53511	down			Phkg2	1.31184489587998e-07	9.84136435859096e-07	-1.44842	down
Zfp771	0.00327944	0.00994968	-1.49532	down			Rnf144a	4.32788483861701e-05	0.000222904	-2.01837	down			Psmd8	3.95216528764875e-06	1.60847543300304e-05	-1.53442	down			Gramd2	1.14238505521631e-73	2.34098748025512e-71	-1.44521	down
Hnrnph1	1.97926690712923e-34	2.96964725386635e-32	-1.49502	down			Ddr2	6.88429488674998e-05	0.000339716	-2.01749	down			Arhgef5	1.65158894290787e-08	9.77009545804598e-08	-1.53185	down			Ppp1ca	0.00205526	0.00650847	-1.44472	down
Foxa1	0.000290391	0.00121921	-1.49407	down			Grin2b	1.07506858076572e-09	1.21761853969609e-08	-2.01472	down			Cdk9	8.72329520240677e-23	2.24467918731906e-21	-1.53112	down			Dnajb11	0.000195024	0.00079594	-1.441	down
Tbp	0.0210761	0.0479261	-1.49338	down			Klf2	7.36801271218208e-08	6.38615318151529e-07	-2.0145	down			Spns1	9.15558612120422e-16	1.23624255308448e-14	-1.52864	down			Ankrd27	1.76005434838414e-07	1.29541996321997e-06	-1.4392	down
Slc16a11	2.6216524050739e-12	5.51517987437769e-11	-1.49133	down			Pomk	5.39753887191453e-06	3.33916020862822e-05	-2.00965	down			Irx3	2.87219905828931e-06	1.20023732101008e-05	-1.52455	down			Ccar2	6.84214242227791e-05	0.000308332	-1.43831	down
Pcnx3	0.00335293	0.010134	-1.49005	down			Nsmce4a	1.76750524396426e-06	1.20343608489335e-05	-2.00867	down			Isyna1	2.79977875617188e-07	1.36822364286062e-06	-1.52412	down			E4f1	9.51236384663618e-06	5.18353934735871e-05	-1.43762	down
Ddx5	3.0231934063693e-86	2.00336949728739e-83	-1.48989	down			Mgll	9.59729417994455e-13	1.59220462176855e-11	-2.00777	down			Tab1	7.63831469123282e-10	5.31249653575348e-09	-1.52256	down			Yipf3	0.00032902	0.00128104	-1.43761	down
Ptpn6	0.0196254	0.0450393	-1.4886	down			Noc4l	0.000317872	0.00135121	-2.00642	down			Alad	1.79774249090867e-12	1.71504964404075e-11	-1.51779	down			Hnrnpdl	2.16267897177703e-24	8.81716290744909e-23	-1.43481	down
Krt18	3.07101570771942e-06	2.10705063915314e-05	-1.48843	down			Map4k2	4.66370954305391e-16	1.13265638572437e-14	-2.00463	down			Herpud1	2.62544578261784e-14	3.02509697397189e-13	-1.5176	down			Kctd20	1.61338102240959e-05	8.3700186685566e-05	-1.43434	down
Calcoco1	9.7828349191653e-13	2.19754529031646e-11	-1.48777	down			Lrwd1	0.00028321	0.00121572	-2.00446	down			Upf3b	2.41547732040865e-49	2.25662160474214e-47	-1.51527	down			Map4k2	7.47305294313018e-06	4.16256532676357e-05	-1.43248	down
Fes	0.00629893	0.0173319	-1.48529	down			Gulp1	9.9432034497757e-06	5.84144605660389e-05	-2.00435	down			Numbl	5.88283279796418e-10	4.15848507940617e-09	-1.51429	down			Camta2	0.000325091	0.00126701	-1.43102	down
Rhbdd2	1.63710247507486e-05	9.51625649254039e-05	-1.48527	down			Abi3bp	0.000344809	0.00145054	-2.00392	down			Fendrr	3.95331621279342e-08	2.21002097717885e-07	-1.51188	down			H2afy	9.90738792802387e-16	2.03023236304005e-14	-1.43088	down
Dazap1	1.31704952624368e-08	1.50260801042895e-07	-1.48452	down			Mfap4	6.07362519311137e-08	5.36291088078402e-07	-2.00303	down			Cmas	7.4004587350189e-08	3.95377419279475e-07	-1.50546	down			Fam173a	4.18343872266744e-05	0.000197553	-1.42778	down
Camsap3	8.9171358308149e-05	0.000428195	-1.48346	down			Zan	2.66053047146817e-18	8.11875347757088e-17	-2.00207	down			Arrdc3	1.15250973880081e-09	7.82680156605395e-09	-1.49875	down			Mrgbp	0.000142126	0.000599207	-1.42765	down
Eif5	2.36508048194788e-12	5.02864170921112e-11	-1.48309	down			Il18r1	1.18656714006976e-107	6.35298833767348e-105	-2.00128	down			Commd4	0.000176228	0.000534351	-1.49765	down			Ppp2r5d	0.00432593	0.0124579	-1.42735	down
Setd1a	0.000166583	0.000745033	-1.48243	down			Col6a3	7.74850198040428e-07	5.65837599672548e-06	-2.0002	down			Mrps17	1.51533572978473e-12	1.44963390386233e-11	-1.4957	down			Cdk8	1.7383857376675e-39	1.44008614246987e-37	-1.42696	down
Nrarp	0.00976779	0.0249995	-1.48212	down			Isyna1	1.35143852209211e-10	1.768732705747e-09	-1.9997	down			Ncald	2.30848223275296e-18	3.93086383475339e-17	-1.49452	down			Cndp2	6.67015172418271e-05	0.000301629	-1.42675	down
Oat	2.15165912502703e-05	0.000122127	-1.48198	down			Rfxap	4.38822229978326e-05	0.000225617	-1.99874	down			Tatdn2	0.000251347	0.000737687	-1.49328	down			Alpk1	1.58252239389556e-05	8.22088184207119e-05	-1.4267	down
U2af2	6.1063276758991e-06	3.90647768936039e-05	-1.48136	down			Vwf	0.000369107	0.00154338	-1.99706	down			Nr1d2	1.47605255956479e-24	4.29962501199069e-23	-1.49263	down			Cenpt	0.0040964	0.0118936	-1.42589	down
Mrpl38	0.00556093	0.0155596	-1.48089	down			Fam20a	0.00785346	0.023	-1.99491	down			Gm26672	3.51344438110398e-06	1.44868462155262e-05	-1.49005	down			Trip10	0.00091724	0.00319193	-1.42589	down
Nub1	1.57010011330561e-06	1.14967183250517e-05	-1.48082	down			Lamb2	3.20561072459885e-12	4.99456200066798e-11	-1.99157	down			Hsp90aa1	3.45224586489429e-46	2.88707980798014e-44	-1.48836	down			Bms1	7.02270377044347e-06	3.93706222177418e-05	-1.42575	down
Fer1l4	0.00556416	0.0155632	-1.48082	down			Traf1	3.47810132336929e-28	2.04842777439834e-26	-1.9909	down			Txlna	9.58592657377943e-23	2.46054600421022e-21	-1.48807	down			Hmcn1	0.000107687	0.000467426	-1.42539	down
Arhgef5	2.75713412380601e-05	0.000152892	-1.47951	down			Cnksr1	3.99407858613749e-08	3.64417131418385e-07	-1.99037	down			Plekhj1	7.07722948669275e-05	0.000231663	-1.48776	down			Hspg2	1.0412915881674e-25	4.7418348520816e-24	-1.42474	down
Derl2	0.0025992	0.00813094	-1.47923	down			Elmod3	2.14595280697e-09	2.3469988963138e-08	-1.98881	down			Map9	4.97231015042889e-13	5.02072602336393e-12	-1.48731	down			Lemd2	7.92751533334683e-06	4.3999687741106e-05	-1.42281	down
Ddx49	0.0016262	0.00543341	-1.47681	down			Hdgfl2	1.20033427100082e-16	3.14087546275964e-15	-1.9878	down			Nit1	3.259975866627e-09	2.11419322932595e-08	-1.4861	down			Brpf1	0.000111464	0.000481671	-1.42231	down
Sod1	2.37646808359328e-07	2.09741112105813e-06	-1.47656	down			Hsd3b7	1.5160266649433e-08	1.46491206614989e-07	-1.98737	down			Eva1b	4.9969549457463e-06	1.99531855169e-05	-1.48502	down			Gm17066	6.47277651557211e-05	0.000294757	-1.42162	down
Pcid2	0.00307176	0.00942016	-1.47442	down			Faap100	4.01079487925424e-09	4.20312748067044e-08	-1.98733	down			Tspyl2	7.68122817131572e-06	2.95563399393484e-05	-1.48381	down			Gde1	1.16402362454989e-06	7.49111732592563e-06	-1.41986	down
Hnrnpul2	1.06348981027039e-07	1.0115874367548e-06	-1.47415	down			E2f4	2.40535839815172e-12	3.81328621424348e-11	-1.98393	down			Mettl17	3.6998345491013e-06	1.51829379794937e-05	-1.4826	down			Ccdc59	1.00947843720716e-05	5.47791539409904e-05	-1.41836	down
Eef1d	0.000487006	0.0019184	-1.47394	down			Cant1	2.78788919794967e-11	3.98526054158363e-10	-1.98249	down			Snrnp70	2.84563324907356e-109	1.22955069970387e-106	-1.48214	down			Sh2d3c	0.0120366	0.0297553	-1.41649	down
Map2k7	0.000170986	0.000762154	-1.47296	down			5730522E02Rik	4.5795280996734e-06	2.870796247262e-05	-1.98195	down			Kcnb2	0.000280014	0.000815201	-1.48032	down			Ypel3	0.000150376	0.000631254	-1.41638	down
U2af1	3.57870682896096e-08	3.74416743282468e-07	-1.47259	down			Coro2b	2.22940229208425e-06	1.49715676159979e-05	-1.98035	down			Slc35c2	1.22582410933097e-06	5.40927489947325e-06	-1.47748	down			Srsf3	1.92766854064329e-17	4.60452605091697e-16	-1.41413	down
Ptprd	4.61916847869798e-05	0.000241179	-1.47221	down			Galt	2.51542194021541e-05	0.000136163	-1.97974	down			Akap1	1.12057014931319e-06	4.97871141747121e-06	-1.4757	down			Mllt6	5.18238588228625e-08	4.14324834346643e-07	-1.4118	down
Scnn1b	3.66870179420148e-20	1.83481236902454e-18	-1.47121	down			Ubxn6	3.33805881923801e-09	3.54225178664906e-08	-1.97955	down			Tef	7.71722148797397e-32	3.54104366505708e-30	-1.47462	down			BC005537	1.07863739847941e-27	5.79265477376493e-26	-1.4108	down
Zfp467	3.44119824989669e-06	2.32690548326347e-05	-1.46889	down			Ovgp1	0.00114899	0.0042038	-1.97789	down			Use1	4.98796802673162e-05	0.000167885	-1.47389	down			Noc2l	0.000763954	0.00271145	-1.41013	down
Smarca2	1.18179658887264e-18	5.07980890525146e-17	-1.46863	down			Tmco6	1.09966765288357e-07	9.25874573503617e-07	-1.97788	down			Ppp1ca	1.46885870614456e-06	6.42703155388991e-06	-1.47336	down			E2f2	0.000428919	0.00161821	-1.40988	down
Anapc5	4.05749689045529e-09	5.03357492556949e-08	-1.46675	down			Ccar2	1.94082266661695e-11	2.81885945623687e-10	-1.97579	down			Tmub2	5.98035719595481e-06	2.34643602429252e-05	-1.47164	down			Clic3	0.000153788	0.000643498	-1.40878	down
Ahsa2	0.00949088	0.0244482	-1.46378	down			Prkag3	8.72810431746769e-07	6.31500864591228e-06	-1.97516	down			Man2c1	2.22690984109788e-08	1.29155788882466e-07	-1.47134	down			Nelfb	2.72618009402971e-08	2.27532308598171e-07	-1.4078	down
E2f4	0.00088499	0.00322168	-1.46326	down			Raver2	0.000667428	0.00260578	-1.9732	down			Stard8	1.47438683051574e-07	7.50215477548983e-07	-1.47077	down			Fam189a2	5.76990046182214e-55	7.24680885422726e-53	-1.4073	down
Hdac5	0.00360468	0.0108086	-1.46239	down			Ntrk2	0.00261905	0.00880919	-1.9723	down			Faap100	6.83972014570778e-05	0.000224598	-1.46816	down			Taok2	4.53180876651391e-11	5.6103648433774e-10	-1.40658	down
Uckl1	0.00281041	0.00870603	-1.46141	down			Scrib	3.77101190012236e-14	7.50316708978738e-13	-1.97202	down			Gpaa1	2.13331597477575e-07	1.05798597123025e-06	-1.468	down			Cyp4f39	2.65067508990888e-07	1.90062678868512e-06	-1.40058	down
Spns1	3.23793512900325e-05	0.000176018	-1.46062	down			Arglu1	1.863364345723e-121	1.15518782254059e-118	-1.96927	down			Clk2	8.40764709524396e-20	1.61159520106617e-18	-1.46704	down			Sdk1	0.012583	0.030745	-1.39853	down
Psmc3	0.00235312	0.00744904	-1.46041	down			Cuedc2	1.81774728445114e-09	2.00479824565075e-08	-1.96873	down			Zdhhc7	3.40459865371673e-06	1.40772280857426e-05	-1.46696	down			Ubqln4	3.40625408667238e-07	2.39390799394565e-06	-1.39829	down
Slc7a4	0.000701618	0.0026243	-1.46001	down			Gas2l1	1.3772899194431e-11	2.0203110785953e-10	-1.96557	down			Hsd3b7	1.90870077960159e-06	8.24031102600688e-06	-1.46641	down			Krr1	0.000293811	0.00115785	-1.3982	down
Nrbp2	1.88206048733792e-13	4.64787111655624e-12	-1.45644	down			Agpat1	3.90425722870604e-06	2.48988878705622e-05	-1.96418	down			Col4a4	1.34353629541507e-11	1.14670546365878e-10	-1.46618	down			Acss2	4.97207399069357e-05	0.000231703	-1.39785	down
Gripap1	1.0324355789843e-07	9.844038038469e-07	-1.45623	down			Trnau1ap	1.36074871463433e-16	3.50727770452467e-15	-1.96356	down			Grina	6.6623716501122e-16	9.09063079100836e-15	-1.46583	down			Atg4d	0.000233771	0.000938336	-1.39741	down
Rbm17	0.00122806	0.00426816	-1.45552	down			Psmd2	5.29683730766949e-13	9.0553623580608e-12	-1.95886	down			Pcolce	7.43660797636352e-07	3.39725219008325e-06	-1.46558	down			Usp19	1.22379611515179e-06	7.84983554257576e-06	-1.39645	down
Twistnb	0.0182691	0.0424165	-1.45481	down			Upf3b	3.91073627871302e-48	5.4838765032096e-46	-1.95797	down			Acly	2.243262864926e-12	2.10903317400568e-11	-1.46499	down			Mettl17	0.000296783	0.00116779	-1.39455	down
Las1l	0.00155813	0.00523238	-1.45305	down			Igf2bp3	0.000106507	0.000502823	-1.95591	down			Rnf44	2.90097964746454e-09	1.89440547507602e-08	-1.46396	down			Ctdsp2	9.5094187262392e-09	8.51147627830169e-08	-1.39321	down
Tom1	2.10965387627563e-05	0.000120172	-1.45244	down			Rnf40	6.63360193093469e-09	6.70705554888238e-08	-1.95458	down			Atp2b2	6.88947094066544e-05	0.000226016	-1.46382	down			Mical1	1.42649965537704e-05	7.49032556737761e-05	-1.39207	down
Tdp2	1.92640008561602e-05	0.000110445	-1.4522	down			Fasn	1.63818036355703e-40	1.70762181436622e-38	-1.95392	down			Rnf215	2.51045769833927e-07	1.2343976449397e-06	-1.46359	down			Dok3	0.018715	0.0427622	-1.39166	down
Taz	1.51389915724241e-07	1.38852665494713e-06	-1.45121	down			Ahnak	2.7407496943954e-79	9.46624880964249e-77	-1.95236	down			Kctd20	8.00406991584579e-12	7.02218316644e-11	-1.46222	down			Pou6f1	1.73175334917106e-08	1.48351631793125e-07	-1.39087	down
Sema3c	0.0002149	0.000933071	-1.45081	down			Zfp677	0.000129643	0.000601917	-1.95162	down			Cfap65	7.96958131245358e-70	1.72176162937799e-67	-1.46185	down			Haghl	0.0109916	0.0276368	-1.39026	down
Zfp598	0.000260189	0.00110172	-1.45065	down			Dhcr7	2.08889524692528e-05	0.000115031	-1.95106	down			Rsad1	7.01659995318165e-05	0.000229824	-1.46004	down			Lancl1	8.091823094421e-06	4.4783956244674e-05	-1.39022	down
Rassf4	9.056128115732e-05	0.000434083	-1.44704	down			Txlna	1.07362040587398e-42	1.30372935678244e-40	-1.95075	down			Arl6ip5	7.76509131111857e-21	1.63666660358333e-19	-1.4597	down			Rsrp1	2.44262830469682e-79	5.59433723784533e-77	-1.38992	down
Golga4	6.04947729481702e-17	2.091541019495e-15	-1.4465	down			Zbtb7c	0.00115626	0.00422444	-1.94954	down			Prpf38b	1.33940717912228e-50	1.32282404261886e-48	-1.45927	down			Baz1b	8.26813523367958e-16	1.71690584172434e-14	-1.38837	down
Rbbp5	0.00463727	0.0133462	-1.44648	down			Ccndbp1	4.30156139410289e-09	4.47993737056923e-08	-1.94936	down			Pla2r1	2.87269916176182e-06	1.20023732101008e-05	-1.45868	down			Cbx4	6.81857768415518e-05	0.000307448	-1.38723	down
Cdc26	0.000206766	0.000901429	-1.44403	down			Kit	0.000497381	0.00201121	-1.94794	down			Nr1h3	0.000632664	0.00170897	-1.45679	down			Fbh1	9.61933379217307e-07	6.23694856283528e-06	-1.38346	down
Kyat1	0.000205042	0.000895878	-1.4438	down			Magohb	4.25388597377772e-10	5.17062594787676e-09	-1.94675	down			Gsta4	0.000549415	0.00150447	-1.4551	down			Srsf5	1.24714052471285e-50	1.40746134288971e-48	-1.38244	down
Chpf2	0.00180573	0.00594582	-1.44304	down			Adgrl4	0.000194422	0.000865165	-1.94581	down			Scarf1	9.29993893540571e-10	6.40374281275944e-09	-1.45488	down			Mcur1	0.00184866	0.00592164	-1.38145	down
Ptgr1	4.79883991149094e-05	0.000249251	-1.44101	down			Nol12	4.87219327167659e-06	3.03487914051182e-05	-1.94533	down			Ehd2	5.0484898167141e-06	2.01202303610012e-05	-1.45112	down			Cmas	0.000496235	0.00184536	-1.38082	down
Stk35	0.00263133	0.00822499	-1.441	down			Prdm6	0.000402952	0.00166773	-1.94501	down			E2f4	4.72156391269923e-10	3.39311280489889e-09	-1.45087	down			Sprtn	1.81489307366324e-05	9.32843060370668e-05	-1.38054	down
Prkar1a	3.16647862944567e-05	0.000172347	-1.44017	down			Pacsin3	9.5412977645302e-07	6.82561379112815e-06	-1.94475	down			Vps52	6.91400891674073e-08	3.72265173762209e-07	-1.45085	down			Zbtb18	1.20731261317958e-06	7.75688392642689e-06	-1.37886	down
Urb1	0.00228944	0.00727062	-1.43496	down			Rbfox1	6.1237381344687e-08	5.39502703709101e-07	-1.94404	down			Zmat2	9.82260637354343e-08	5.16010274030625e-07	-1.4508	down			Ubr4	5.24639357412327e-20	1.50197304270948e-18	-1.37798	down
Adpgk	0.0174324	0.0408915	-1.4349	down			Kcnh1	0.00491504	0.01524	-1.94357	down			Kctd10	3.59659295457364e-09	2.31656328813222e-08	-1.45016	down			Sun1	4.50775930451649e-08	3.63373930686024e-07	-1.37774	down
Dvl1	4.95488875984773e-08	5.03852626832598e-07	-1.43446	down			Gm47283	1.06817750742196e-46	1.44621412183027e-44	-1.94137	down			Araf	1.04790894804636e-22	2.66343524295117e-21	-1.44887	down			Rnf215	2.37969063827241e-07	1.7173911955725e-06	-1.37575	down
Ctc1	0.00651258	0.0178272	-1.43386	down			Ndufs2	4.01820819950992e-10	4.90471237119455e-09	-1.93423	down			Safb2	5.61952662759019e-42	4.07513923972799e-40	-1.44822	down			Rmc1	0.0154705	0.0364946	-1.37441	down
Impa1	2.88575205824291e-05	0.000158696	-1.42995	down			Cyb5r1	1.00576113675098e-07	8.55368984100348e-07	-1.93255	down			Tmem132d	2.64404924388827e-08	1.51652603203105e-07	-1.44718	down			Snhg1	0.000129109	0.000550587	-1.37433	down
Acin1	1.23036223004053e-20	6.61070300897451e-19	-1.42946	down			Chrnb1	6.75373942372573e-15	1.43596203379179e-13	-1.93088	down			Puf60	7.04449316481385e-10	4.93590500804863e-09	-1.44605	down			Sumo3	0.00303331	0.00916584	-1.37427	down
Dnajb11	0.0033198	0.0100529	-1.42867	down			Cactin	3.90324560794195e-06	2.48988878705622e-05	-1.92994	down			Col4a6	1.28357951672341e-09	8.68279164280614e-09	-1.44468	down			Pccb	2.94258901916303e-05	0.000143932	-1.37413	down
Baz1b	2.43305671372413e-15	7.27355901787003e-14	-1.42662	down			Acly	3.64378887689595e-39	3.60673858663508e-37	-1.92352	down			Mzb1	1.72123665483868e-05	6.27389248178456e-05	-1.44418	down			Antxr1	1.94690011393947e-05	9.93632284649519e-05	-1.37177	down
Mindy1	8.8455910106095e-07	6.90285963850508e-06	-1.42644	down			Syde1	3.35323050339856e-09	3.55195162765572e-08	-1.92225	down			Taok2	1.32070016537377e-18	2.32129842625865e-17	-1.44377	down			Evc2	0.00102209	0.00349538	-1.37144	down
Ap3d1	6.69164658413485e-07	5.35870832195774e-06	-1.42639	down			Akap8l	5.6605200461343e-80	2.02046259464897e-77	-1.92177	down			Dlg4	3.32284941788662e-08	1.87169736357872e-07	-1.44274	down			Rbm22	0.000668274	0.00241031	-1.37043	down
Gdpd2	0.00425369	0.0124221	-1.42236	down			Slc50a1	6.42638919975945e-10	7.56964383839666e-09	-1.91973	down			Zbtb48	0.000329759	0.000941519	-1.44259	down			Skiv2l	0.000170504	0.000705106	-1.3687	down
Sigirr	0.000597897	0.00229574	-1.42122	down			Clk4	2.81279147922139e-79	9.46624880964249e-77	-1.91904	down			Cracr2a	1.46653201519699e-18	2.5602587538035e-17	-1.44222	down			Ehd2	2.12719015562654e-14	3.80176269289886e-13	-1.36707	down
Jak3	0.00714602	0.0193086	-1.42037	down			Zfp956	3.89033920750007e-06	2.48370219648473e-05	-1.91838	down			Ankrd52	8.3222743398576e-07	3.77193989966448e-06	-1.4418	down			Kif6	0.0182912	0.041991	-1.36429	down
Tmem265	0.00032698	0.00134932	-1.41874	down			Cfap100	0.00112544	0.00413105	-1.91802	down			Fam129b	1.85305654646883e-30	7.68647855475269e-29	-1.44086	down			Pitpnm3	1.09874929049696e-11	1.44626926260827e-10	-1.36408	down
Map4k2	0.000198287	0.000870187	-1.41786	down			Taf1c	1.15790885416152e-07	9.70747928339398e-07	-1.91718	down			Grasp	7.14122541661852e-05	0.00023361	-1.4407	down			Atg14	0.00420619	0.0121747	-1.36226	down
Rcc2	0.000306988	0.00127996	-1.41784	down			Ephb2	0.00282049	0.00942485	-1.91705	down			Notch1	3.07959074748927e-21	6.65319917738828e-20	-1.4387	down			Commd4	0.00420667	0.0121747	-1.36225	down
Ggcx	0.00386919	0.0114677	-1.41701	down			Slc1a3	1.90653902209989e-51	2.99428308550862e-49	-1.91616	down			Car2	3.22052768861136e-05	0.000112447	-1.43861	down			Fam192a	0.00420728	0.0121747	-1.36223	down
Asb13	0.000778916	0.00287689	-1.41524	down			Cluh	1.15844595339671e-18	3.66810077555374e-17	-1.91506	down			Paf1	2.47253046976504e-08	1.42445227619242e-07	-1.43821	down			Trmt1	2.03592156710346e-05	0.000103349	-1.36207	down
Polr3gl	0.00196392	0.00638998	-1.4131	down			Kcnd2	0.000492904	0.00199642	-1.91399	down			Pigo	6.78717772780908e-06	2.63804471654349e-05	-1.43815	down			Hsp90aa1	1.37940380154658e-14	2.49800404712633e-13	-1.36055	down
Cyp2f2	4.50044854577979e-64	1.88355614926531e-61	-1.41076	down			Irx2	1.60029627137768e-40	1.68302587326408e-38	-1.91175	down			Trpm3	7.04584935404645e-07	3.23298485847175e-06	-1.43493	down			Parp2	0.00024456	0.000977111	-1.3597	down
Pnpla6	0.000144412	0.000655573	-1.4103	down			Ccdc88c	3.8543341412483e-44	4.88174213438319e-42	-1.91057	down			Fbxo31	3.07222645993247e-08	1.74283306288292e-07	-1.43358	down			Nub1	4.46459259227542e-12	6.17509458544382e-11	-1.3576	down
Cdc42bpg	2.96707450580388e-06	2.04632926887705e-05	-1.40544	down			Brd9	1.2011651432433e-15	2.80168796480452e-14	-1.90993	down			Pgs1	2.37860889975942e-17	3.69254106145288e-16	-1.43166	down			Rcsd1	0.0218071	0.0485593	-1.35574	down
Ikbkg	0.000156384	0.000702975	-1.40385	down			Itga8	1.42889863928007e-06	9.9356535254309e-06	-1.90848	down			1110038F14Rik	1.02053941333183e-07	5.34224821617923e-07	-1.43039	down			Smarcd2	7.10572027998463e-05	0.000318918	-1.3557	down
Prmt5	0.0134976	0.032904	-1.40144	down			Tex14	0.000258423	0.00111869	-1.90762	down			Hnrnpl	1.21622628781016e-28	4.58627876530596e-27	-1.42787	down			Smarca2	3.03913055873112e-17	7.1282258014576e-16	-1.35125	down
Ssrp1	0.000255951	0.00108724	-1.40011	down			Lrrc47	2.45460884612629e-05	0.000133178	-1.90759	down			Bap1	0.000215636	0.000641282	-1.42779	down			Mpeg1	0.0063055	0.0171742	-1.35017	down
Pip4p1	0.00655568	0.0179082	-1.3958	down			Pithd1	3.37162876916213e-06	2.18571355376779e-05	-1.90701	down			Zbtb17	4.33015183510625e-06	1.74866177452294e-05	-1.42702	down			Kcnk2	0.000358222	0.00138161	-1.34953	down
Bsg	9.00787983774367e-12	1.7470892797497e-10	-1.39546	down			Fibp	2.89107212051745e-11	4.11279450574577e-10	-1.90685	down			Ttn	1.33095443595912e-09	8.98567545631257e-09	-1.42536	down			Lipe	0.0069729	0.0187105	-1.34908	down
Gdi1	0.000112624	0.000524655	-1.39354	down			Slc37a4	2.60957122686148e-06	1.72880424528692e-05	-1.90643	down			Skiv2l	6.3862248337338e-10	4.49288680636496e-09	-1.42357	down			Cyc1	0.00586552	0.0161338	-1.3488	down
Crybg1	0.00012932	0.000594078	-1.39254	down			Tbrg4	1.95629743678413e-05	0.000108235	-1.90576	down			Fam53c	0.000200903	0.000602301	-1.42226	down			Chrnb1	0.000110695	0.000479147	-1.34492	down
Jag1	1.47150248059749e-06	1.08547195971347e-05	-1.39154	down			Klkb1	5.94956829269849e-05	0.000298213	-1.90445	down			Fbxl6	4.41945085839288e-05	0.00015036	-1.42226	down			Cops7a	0.000464801	0.00173843	-1.34301	down
Dctn5	0.0154374	0.0368753	-1.38866	down			Rap1gap	5.75972609957563e-14	1.12884881409154e-12	-1.90272	down			Tmem214	3.54550850052377e-13	3.65113437442219e-12	-1.41913	down			Mical2	1.20878937282383e-61	2.00273252046365e-59	-1.34104	down
Stard10	0.000514184	0.00201121	-1.3881	down			Ing5	2.63929918700504e-08	2.47502426308069e-07	-1.90252	down			A530032D15Rik	0.000790938	0.00209075	-1.41836	down			Gm37494	1.32313016884222e-08	1.15119716477926e-07	-1.34026	down
Plekhg3	0.000214202	0.000930785	-1.38675	down			B4galnt1	1.01423089298946e-28	6.126474712063e-27	-1.90187	down			Adgrf5	3.95546511082449e-18	6.57342519218749e-17	-1.4174	down			Pacsin3	0.000533903	0.00196665	-1.33976	down
Pcbp1	0.000795499	0.00292726	-1.38666	down			Pank4	1.07439423351541e-05	6.2774254348105e-05	-1.90066	down			Clcn4	6.95705664015074e-09	4.32522046512969e-08	-1.41738	down			Gsdmd	1.15074622915906e-05	6.15866727591863e-05	-1.33957	down
Srsf7	1.97386258772267e-12	4.25370062264787e-11	-1.38652	down			Zfp7	1.4854726299033e-08	1.43892944964071e-07	-1.9004	down			Shfl	1.2195351004414e-06	5.38381395980305e-06	-1.41546	down			Gpx4	1.59625852627339e-12	2.3233766624469e-11	-1.33692	down
mt-Nd4	6.56659578100725e-22	4.07949762895075e-20	-1.38629	down			Cd24a	1.40668302750735e-05	8.05508963588191e-05	-1.89877	down			Usp21	8.30638267455828e-07	3.76638339900172e-06	-1.41329	down			Pgd	1.87722791445291e-05	9.60445057151435e-05	-1.33415	down
Ice1	7.56277601063183e-05	0.000369632	-1.38593	down			Ube2q1	5.60292075206457e-16	1.34687354160344e-14	-1.89844	down			Prickle3	0.000196845	0.000592361	-1.41267	down			U2af2	7.38719479261449e-06	4.12063652221268e-05	-1.33397	down
Tnfrsf1a	0.00785609	0.0209822	-1.38554	down			Flt3l	1.47620206156638e-06	1.02223304427927e-05	-1.89778	down			Ctsa	1.70398531463315e-10	1.28605005187378e-09	-1.41242	down			Nkapd1	0.000641226	0.00231919	-1.33368	down
Cyhr1	0.000327635	0.00135132	-1.383	down			A630089N07Rik	1.55146036032743e-17	4.34077234781397e-16	-1.89546	down			Prrc2a	1.23804830770907e-18	2.17972172341988e-17	-1.41143	down			Zfp617	0.00819516	0.0214651	-1.33368	down
Smg9	0.0022849	0.00725909	-1.38199	down			Dennd2d	7.78627424972755e-25	3.64314521840321e-23	-1.89528	down			Gm29724	7.20717287943355e-08	3.86004104683299e-07	-1.41098	down			Pcolce	1.58005959297802e-05	8.21356745695585e-05	-1.33364	down
Cables2	0.0012185	0.00423862	-1.38156	down			Arfrp1	9.01554875326123e-11	1.20812455932496e-09	-1.89244	down			1700030J22Rik	4.91301767006475e-06	1.96482812335409e-05	-1.40942	down			Drap1	0.000185013	0.000759861	-1.33361	down
Tnk2	2.59733530784189e-05	0.000145042	-1.38045	down			Fam193b	7.71902722579948e-56	1.46649067246278e-53	-1.89141	down			Dennd2d	4.25155332630884e-11	3.43369221135691e-10	-1.40935	down			Tars2	0.000212067	0.000858744	-1.33219	down
Mrgbp	0.000782988	0.00288924	-1.37958	down			Myzap	7.1486575067008e-06	4.33148337301588e-05	-1.88848	down			Eps8l2	7.91422182656035e-20	1.52547361229425e-18	-1.40878	down			Pqlc1	0.000240722	0.00096425	-1.33043	down
Manbal	0.0133351	0.0325679	-1.37648	down			Ifi27	4.61440932061963e-27	2.45941752884971e-25	-1.88744	down			Psma4	1.10715254494778e-08	6.69456086945101e-08	-1.40783	down			Mtcl1	7.95843821283604e-26	3.66700345345291e-24	-1.32807	down
Grina	1.13729930170311e-06	8.63782621503638e-06	-1.37623	down			Rsrp1	3.91038445068142e-194	4.18731076768876e-191	-1.88569	down			A630089N07Rik	8.96886471762472e-12	7.82229832815546e-11	-1.407	down			Ppp2r2b	0.00641793	0.0174195	-1.32805	down
Hbs1l	5.96444775914273e-06	3.83421896367849e-05	-1.37482	down			Micall2	0.00171642	0.00603153	-1.88482	down			Flcn	7.51727803945656e-08	4.01411808801053e-07	-1.40569	down			Muc1	0.00963361	0.0246685	-1.32744	down
Zdhhc16	0.015164	0.0364009	-1.37186	down			Atxn2l	5.16367616834618e-21	1.91267111908647e-19	-1.88481	down			Ttll9	1.89583082643779e-10	1.42565378318781e-09	-1.40488	down			Ranbp6	0.00108957	0.00369693	-1.32534	down
Brpf1	0.000750912	0.0027825	-1.37176	down			Dok1	0.00171743	0.00603328	-1.88477	down			Dnhd1	3.43723941005343e-09	2.2208207278663e-08	-1.40318	down			Nit1	5.15660087699626e-05	0.000239871	-1.32395	down
Med7	0.0121162	0.0300525	-1.37129	down			Kirrel3	1.45170693711351e-05	8.26869246240817e-05	-1.88289	down			Pde10a	0.000219159	0.000650453	-1.40295	down			P4ha2	2.54989995031349e-13	3.96328760740343e-12	-1.32	down
E4f1	0.00544004	0.0152805	-1.36988	down			Dcxr	8.76591090982911e-08	7.53126656505303e-07	-1.88157	down			Senp3	3.07112075281843e-09	1.99670985622114e-08	-1.40226	down			2410002F23Rik	0.000349098	0.0013491	-1.31663	down
Ik	0.000332779	0.00137112	-1.36982	down			Mcm7	1.91191034384163e-08	1.81469717486789e-07	-1.88115	down			Myh14	3.3163411699136e-31	1.45722279372898e-29	-1.39974	down			Ist1	8.15843954600628e-11	9.68441596718763e-10	-1.31594	down
Rap1gap	0.00268034	0.0083573	-1.36981	down			Lratd2	1.70446734606995e-16	4.29912652448777e-15	-1.88066	down			Hnrnph1	1.35104761045718e-67	2.74713014126292e-65	-1.39762	down			Slc35b1	4.16433419550299e-05	0.00019677	-1.31558	down
Mrps15	0.00268207	0.0083573	-1.36974	down			Htr2c	4.47997220837189e-05	0.000229933	-1.88017	down			Shank3	2.49821639240162e-07	1.23012839454914e-06	-1.39711	down			Ythdc1	2.52641848432184e-20	7.53763246644222e-19	-1.30722	down
Kmt5c	2.20045557339875e-05	0.00012463	-1.36959	down			Pald1	5.92469841526112e-05	0.000297092	-1.8798	down			1700012D14Rik	1.22653815066592e-21	2.795428708221e-20	-1.39695	down			Stk35	5.54193038351347e-05	0.000255355	-1.3072	down
Rpn1	0.000233394	0.00100159	-1.36865	down			Sema3b	4.93956294658112e-10	5.92496048348055e-09	-1.87853	down			Dsp	4.2572785751084e-11	3.43564037539876e-10	-1.39476	down			Cope	6.56603857891122e-05	0.000298133	-1.30689	down
Irx2	5.33801405983011e-08	5.36635749731593e-07	-1.36708	down			Inpp5e	9.61093290241684e-05	0.000458143	-1.87837	down			Ifi27	2.15531210463244e-11	1.80246665524503e-10	-1.39441	down			Igfbp2	1.56059131074096e-09	1.55999031280358e-08	-1.30508	down
Aldh2	1.35104077883889e-07	1.25949311527865e-06	-1.35936	down			Gm16536	0.00379192	0.0121769	-1.87813	down			Txnrd2	0.00045467	0.00126236	-1.3922	down			Bicd2	1.9887703324329e-08	1.69251962608251e-07	-1.30383	down
Krba1	0.0151212	0.0363494	-1.35443	down			Zmym3	2.65850836902471e-10	3.31371111944361e-09	-1.87801	down			Smarcd2	2.36725615773262e-14	2.74284316823322e-13	-1.39135	down			Dctn5	0.00167462	0.00542891	-1.30332	down
Alas1	5.36443222684182e-21	2.98307448026896e-19	-1.35131	down			Tmem181a	1.82712201985919e-20	6.48243080479562e-19	-1.87636	down			Cacnb1	4.63879713048736e-05	0.000157204	-1.39085	down			Galnt18	3.21242284083407e-44	3.05062642214328e-42	-1.30299	down
Csnk1e	9.07210932067951e-05	0.000434325	-1.34974	down			Nelfcd	7.48170457395958e-07	5.48053471247947e-06	-1.87407	down			Mcoln1	5.74225824423887e-05	0.000190856	-1.38996	down			Hmces	0.00168887	0.00546602	-1.30127	down
Zfp512b	0.00452419	0.0130823	-1.34735	down			Frmpd4	3.05447091744807e-08	2.83421624702808e-07	-1.8731	down			Atp6v1c2	3.24169341771855e-13	3.35158133018359e-12	-1.38891	down			Mme	0.00119178	0.00399844	-1.3003	down
Prrg1	0.00293654	0.0090404	-1.34566	down			Sulf1	0.000554865	0.00220952	-1.8723	down			1110017D15Rik	1.06896014393546e-08	6.47873564734698e-08	-1.38874	down			Hnrnpa1	1.26095930551594e-05	6.70245058843184e-05	-1.3001	down
Cyc1	0.00924187	0.0239385	-1.34334	down			Epb41l4aos	0.000112477	0.000528255	-1.86939	down			Gas6	1.96081750402813e-14	2.289828549186e-13	-1.38697	down			Bmp4	0.00118805	0.00398764	-1.29977	down
Spag7	0.00924622	0.023942	-1.34331	down			Crtc2	5.02510752406705e-07	3.79914900680268e-06	-1.86937	down			Smim10l1	1.91704128808467e-05	6.93639851969226e-05	-1.38561	down			Uba7	7.58516892822926e-05	0.000339068	-1.29975	down
2410006H16Rik	0.00918136	0.0238129	-1.34326	down			Rasl12	5.49060549744821e-10	6.53931669913473e-09	-1.86919	down			Tmbim1	5.47365910515931e-06	2.16483008850122e-05	-1.38485	down			Cacnb2	0.00196275	0.006246	-1.29923	down
Sox2	0.00177363	0.0058515	-1.34297	down			Nr4a1	7.99553058615147e-10	9.26962153290139e-09	-1.86716	down			Edrf1	2.85650814496724e-12	2.65668066935519e-11	-1.38408	down			Kcnip4	8.81482522824668e-06	4.8304745990399e-05	-1.2985	down
Cyp4f13	0.000118332	0.000549315	-1.34222	down			Rcn1	0.00103511	0.00384336	-1.8669	down			Cyb5r1	8.11169870788966e-05	0.00026287	-1.38261	down			Cers2	4.28231955668022e-12	5.94410381245435e-11	-1.29814	down
Atp13a1	0.000464593	0.00184078	-1.34119	down			Isoc2a	2.13939336562666e-07	1.72957546010408e-06	-1.86683	down			Gpn1	0.000119723	0.00037565	-1.38234	down			Fkbp8	3.04390176542695e-05	0.000148288	-1.29713	down
Krtcap2	0.00435373	0.0126585	-1.34027	down			Emc1	1.33116867881571e-08	1.30015222784165e-07	-1.8668	down			Pdha1	2.46351910091647e-06	1.04314794105773e-05	-1.38223	down			Pex2	3.69524821564209e-05	0.000177247	-1.29632	down
Ppp4c	0.000923644	0.00334159	-1.33738	down			Cep170b	1.32599699564992e-17	3.74554403159723e-16	-1.8667	down			Ctdsp2	1.80797695910765e-15	2.3762637599425e-14	-1.38078	down			Npas2	0.007873	0.0207891	-1.29458	down
Zscan26	5.19607269567027e-09	6.37641513518056e-08	-1.33709	down			Abcg3	0.0114214	0.031707	-1.86498	down			Cd2bp2	0.000301173	0.000868511	-1.38037	down			Luc7l	2.72065037729718e-12	3.84495544247063e-11	-1.29407	down
Alad	5.33855281570614e-09	6.52107096628191e-08	-1.33479	down			Tmem63a	2.01388146051719e-10	2.55895466272189e-09	-1.86285	down			Uba7	2.66720337011507e-08	1.52811596398305e-07	-1.38014	down			Eif4ebp3	0.0019641	0.00624772	-1.29374	down
Nit1	0.000769652	0.00284664	-1.33402	down			Prex2	8.58768688549862e-14	1.63680200362926e-12	-1.86243	down			Prr12	1.81333030384142e-07	9.09295708454327e-07	-1.38012	down			Zbtb16	0.00879662	0.0227362	-1.29371	down
Atp2b2	0.000254789	0.00108289	-1.33374	down			Hexim1	7.7783689565894e-08	6.73686823085783e-07	-1.86145	down			Naxd	9.27250414004919e-11	7.24065270574624e-10	-1.37653	down			Syde1	5.43207919228641e-06	3.10797947614506e-05	-1.2922	down
Cckar	0.000283116	0.0011893	-1.33354	down			Ubxn1	1.59932927539533e-07	1.31461964653745e-06	-1.86001	down			Arvcf	1.99255839997983e-06	8.55958185906829e-06	-1.37631	down			Tle3	0.000221598	0.000894084	-1.29195	down
Tns1	3.33504660827589e-10	5.02278231610036e-09	-1.33048	down			Nid1	0.0116448	0.0322512	-1.85673	down			Cenpt	0.000683838	0.00183525	-1.37532	down			Gpi1	4.15993542064249e-05	0.000196681	-1.29006	down
Smarcd2	0.000451468	0.00179683	-1.32907	down			Supt5	6.85674894030454e-28	3.84598313180224e-26	-1.85573	down			mt-Nd2	8.36044786523507e-60	1.25649049800707e-57	-1.37495	down			Epas1	4.3849927283894e-06	2.54630412945326e-05	-1.28951	down
Rbm10	4.77694261730563e-06	3.14195597128324e-05	-1.32773	down			Trip10	2.10967536811706e-09	2.3094671153393e-08	-1.85557	down			Cenpb	7.66402569060484e-05	0.000249219	-1.373	down			Med4	0.00100252	0.00344157	-1.28865	down
Napg	0.00216566	0.0069413	-1.3257	down			Hnrnpul2	2.06975829518256e-23	8.99619297378428e-22	-1.85398	down			Ubxn11	5.52417313661138e-20	1.074778150594e-18	-1.37284	down			Hdac5	0.00233335	0.00729125	-1.28859	down
Ifrd1	1.00428454719719e-13	2.53526054581336e-12	-1.31748	down			Ift172	1.13417293679807e-07	9.52204064329612e-07	-1.85371	down			Anks1b	7.21384720227805e-08	3.86004104683299e-07	-1.37244	down			Arhgap45	3.59915630568083e-16	7.65754922194991e-15	-1.28833	down
Trp53bp1	1.32310858605914e-05	7.88116814707284e-05	-1.31733	down			Negr1	6.30857350772866e-05	0.000314734	-1.85163	down			Rara	1.28094375260557e-13	1.38080942978376e-12	-1.3716	down			Atad3a	0.000131081	0.000558272	-1.28767	down
Slc44a2	7.94633689258483e-09	9.40316532289205e-08	-1.31657	down			Rnf167	3.28388445281011e-13	5.79923162963273e-12	-1.85093	down			Fam92b	1.13602683586416e-09	7.72498248387629e-09	-1.37049	down			Lilrb4a	0.0192514	0.0437696	-1.2867	down
Prpf4b	5.34329189470515e-17	1.85545227714827e-15	-1.31528	down			Armcx3	0.000642505	0.00252017	-1.85032	down			Ift172	1.26340065133229e-15	1.68399289901232e-14	-1.3699	down			Spryd3	0.00100783	0.0034542	-1.28654	down
Tab1	0.00066716	0.00252271	-1.31525	down			Lzts2	2.92506540942521e-23	1.25745786341677e-21	-1.84953	down			Lrp1	4.3386103614785e-17	6.59697792500469e-16	-1.36989	down			Crlf1	2.92590576623804e-06	1.76210581606308e-05	-1.28635	down
Hmcn1	0.014298	0.034569	-1.31468	down			Gpank1	0.000704064	0.00273016	-1.84818	down			Arrdc1	2.0187251975267e-16	2.89146136717568e-15	-1.36979	down			Cdk5rap3	0.000123828	0.000529805	-1.28406	down
Scrib	0.00120473	0.00420359	-1.31466	down			Otub1	2.19227767435796e-05	0.000120274	-1.84815	down			Aldh3b1	2.5447413057581e-16	3.61492703297417e-15	-1.36973	down			A630089N07Rik	5.50711479786939e-07	3.72579521555247e-06	-1.28325	down
Inpp5a	0.000396334	0.00159577	-1.31235	down			Prodh	8.56270960959909e-07	6.2067788610134e-06	-1.84689	down			Rps6kb2	4.23623206006466e-06	1.71667551632945e-05	-1.36877	down			Thap3	1.24335129969656e-08	1.08664159043065e-07	-1.2832	down
Tsr1	0.0163229	0.0386482	-1.31168	down			Tesc	0.012149	0.0334197	-1.84635	down			Tnk1	7.2997444334128e-05	0.000238345	-1.36855	down			Nr1h2	0.00039926	0.0015218	-1.28308	down
Zfp263	0.000135585	0.000619641	-1.31094	down			Rab24	3.03780769169796e-12	4.74566801067776e-11	-1.84618	down			Cuedc2	0.000179247	0.000542712	-1.36823	down			Plagl1	5.76973490712174e-08	4.58458425732214e-07	-1.28193	down
Igip	0.0157761	0.0374929	-1.31093	down			Casp6	0.000390559	0.001621	-1.84561	down			Crat	1.704458953503e-07	8.57605014450561e-07	-1.36774	down			Acly	1.4522424807976e-05	7.61010242124559e-05	-1.28061	down
Grk6	0.00311131	0.00952112	-1.31092	down			Kmt2d	1.9809393668931e-32	1.44928477034993e-30	-1.84532	down			Bms1	3.23636415878464e-08	1.82695135147505e-07	-1.36571	down			Plcg1	3.27923631663856e-06	1.95374240226966e-05	-1.27912	down
Gabbr1	2.95873595742979e-05	0.000162373	-1.30844	down			Unc5c	9.57351554608428e-05	0.000456729	-1.84408	down			Nemp2	6.96760762159496e-07	3.20133323154363e-06	-1.36533	down			Napg	6.19206036238236e-07	4.16386649757094e-06	-1.27647	down
Ppil4	2.42514598402907e-05	0.000136384	-1.30316	down			Rnf215	1.03737688859533e-10	1.37914925177928e-09	-1.84164	down			Tekt4	4.30268108313489e-07	2.03274728164505e-06	-1.3633	down			Mindy1	4.42075148231392e-06	2.56324585203116e-05	-1.27591	down
Il17rc	0.00343452	0.0103481	-1.3024	down			Mrps23	0.000378632	0.00157873	-1.84041	down			Irf9	7.56545700800191e-08	4.03568874346604e-07	-1.36321	down			Tnk1	0.000194976	0.00079594	-1.27479	down
Trmt2a	0.00632968	0.0174044	-1.3016	down			Hmcn1	4.30610016458914e-10	5.21290378609409e-09	-1.83853	down			Hc	8.4803418372457e-18	1.36766943782641e-16	-1.3611	down			Pyroxd1	0.00137388	0.00454092	-1.2737	down
R3hdm4	6.90385238113225e-05	0.000340567	-1.30049	down			Herpud1	1.09617567677238e-16	2.88211011087096e-15	-1.83827	down			Wdr3	1.27475210902678e-05	4.74826845208612e-05	-1.35987	down			Arhgef2	2.78599745336575e-32	1.79293902226108e-30	-1.27101	down
Mical2	1.14477079809351e-21	6.94902090567909e-20	-1.30028	down			Nav3	0.000195016	0.000866829	-1.83755	down			Galnt18	1.37251165485221e-56	1.84843452737889e-54	-1.35901	down			Ap2m1	0.00161587	0.00525815	-1.26868	down
Notch1	1.45678067352327e-08	1.65254207073567e-07	-1.29952	down			Ccdc60	0.00033831	0.00142492	-1.83732	down			Kirrel3	0.000112106	0.000353571	-1.35701	down			Brpf3	0.00115022	0.00387737	-1.26761	down
Zc3h13	2.68815142329275e-07	2.33619454841792e-06	-1.29638	down			Ifrd2	0.000395156	0.00163662	-1.83658	down			Las1l	5.72742816376009e-08	3.12761611680843e-07	-1.35638	down			Ywhah	1.57868695331254e-07	1.16855848911072e-06	-1.26643	down
Tor1b	0.0015536	0.00522157	-1.29626	down			Grb7	1.12899586329641e-06	7.97876536761944e-06	-1.83612	down			Retreg2	8.26977607783482e-05	0.000267658	-1.35589	down			Csnk1e	1.37013853020007e-07	1.02392214344222e-06	-1.26627	down
Katna1	0.00258448	0.00809443	-1.29584	down			Epn1	7.31351234482004e-17	1.95786049794625e-15	-1.83341	down			Rsrp1	1.59752778521614e-122	7.53016506031426e-120	-1.35573	down			Ccdc9b	1.62918745618697e-08	1.40182129517436e-07	-1.26577	down
Tmem94	0.00258201	0.00808989	-1.29581	down			Icam2	0.00688472	0.0205773	-1.83279	down			Igflr1	5.14149407982956e-06	2.04586734485475e-05	-1.35309	down			Ap1s1	0.000676065	0.0024339	-1.26418	down
Ppig	1.01048240627015e-09	1.40971159555442e-08	-1.29459	down			Tomm34	2.18575647027759e-14	4.43896990748272e-13	-1.83094	down			Sun2	7.79181135662239e-06	2.99485114040675e-05	-1.35245	down			Wsb1	7.31409430309017e-33	4.90990106363476e-31	-1.264	down
Nelfb	0.000334594	0.00137717	-1.29265	down			4930593A02Rik	0.00746298	0.0220427	-1.82915	down			Prrg3	0.000197197	0.000593184	-1.35179	down			Araf	3.12945360688299e-10	3.39875247375145e-09	-1.26251	down
Rbm28	0.000271477	0.00114646	-1.29247	down			Zfp869	1.09132095255587e-10	1.44596957257094e-09	-1.82742	down			Nr2f6	1.78310460285842e-06	7.73349842394053e-06	-1.3496	down			Sat1	1.04532251172649e-12	1.55639128084401e-11	-1.26122	down
Wtip	0.00421039	0.0123182	-1.28974	down			Ddah1	0.00703676	0.0209487	-1.82727	down			Esam	9.2111248603158e-05	0.000295726	-1.34902	down			Pan2	3.53672853243047e-07	2.48112658396721e-06	-1.26052	down
Gpat4	0.000445056	0.00177398	-1.28879	down			Klf4	5.02708667995925e-05	0.000255343	-1.82442	down			Atn1	1.23043621569694e-08	7.41407527994028e-08	-1.3489	down			Ccdc82	5.59230849057545e-10	5.87682944886788e-09	-1.26001	down
Rpl10a	3.09591519453284e-06	2.12230324370045e-05	-1.28839	down			Eno3	0.00431232	0.0136509	-1.82309	down			Cchcr1	1.96736804089074e-05	7.10857372266098e-05	-1.34879	down			Hspd1	0.000336981	0.00130811	-1.26001	down
Zcchc8	6.1719608871977e-06	3.94529203979068e-05	-1.28477	down			Jag2	0.000142143	0.000654792	-1.82239	down			Pdlim2	3.15285300553993e-07	1.52638121696775e-06	-1.3476	down			Por	3.8917633706531e-10	4.18579576896074e-09	-1.25789	down
Lancl1	0.0002186	0.000946789	-1.28431	down			Csf2ra	8.75672946262718e-07	6.33183034624221e-06	-1.82229	down			Lemd2	9.26240252715757e-08	4.88064604708455e-07	-1.3457	down			Tmem265	0.000615658	0.00223294	-1.25669	down
Ilkap	5.71886507485901e-05	0.00028929	-1.28345	down			Jade2	5.24563710737722e-09	5.40108037480736e-08	-1.8217	down			Zfp811	0.000153952	0.000473453	-1.34537	down			Trnau1ap	5.66257246250648e-05	0.000260515	-1.25517	down
Zfp444	0.00214149	0.00687491	-1.28238	down			Zbtb17	5.46353842691393e-08	4.87907650724937e-07	-1.82151	down			Mdp1	7.21956428259147e-06	2.79248224042279e-05	-1.34498	down			Eif4a2	5.85050432406798e-22	1.98942695072128e-20	-1.25094	down
Secisbp2	0.000472414	0.00186619	-1.28169	down			Cntnap5c	5.43289604800592e-06	3.35574633190675e-05	-1.8209	down			Pde5a	4.18731056854728e-08	2.32952846544181e-07	-1.34341	down			Prpf4b	2.87476932464276e-25	1.27192208698825e-23	-1.24925	down
Kctd10	0.000886509	0.00322485	-1.28052	down			Hectd3	0.000272835	0.00117532	-1.81925	down			Sars	3.48762253750675e-08	1.96131484348942e-07	-1.34316	down			Plxdc2	0.00024312	0.000972854	-1.24921	down
Sdad1	0.00692983	0.0188011	-1.27721	down			Nup85	2.43962515064787e-06	1.62719958377584e-05	-1.81784	down			Tmem268	5.06135964739202e-06	2.01637723947197e-05	-1.34221	down			Mta2	0.000198594	0.000809237	-1.24878	down
Pgrmc1	0.000493961	0.0019407	-1.27503	down			G6pc3	0.000162113	0.000737269	-1.81625	down			Abhd17a	0.000475038	0.00131539	-1.3401	down			Abcd4	0.00166336	0.00539692	-1.24624	down
Lemd2	0.0112309	0.0281818	-1.27411	down			Ripor1	3.63710647948571e-06	2.3423442986256e-05	-1.8161	down			Plod2	7.57396871782474e-06	2.91652638707176e-05	-1.33948	down			Calcoco1	1.18370462759301e-05	6.30904033885475e-05	-1.24623	down
Pttg1ip	0.0158547	0.0376349	-1.27394	down			Tnks1bp1	2.63921229961133e-11	3.77731247595648e-10	-1.81552	down			Jag2	4.34499079898678e-07	2.05180121063264e-06	-1.33777	down			Lrpap1	8.51374442774645e-06	4.68526698649199e-05	-1.24601	down
Rbm8a	0.0173403	0.0407043	-1.27321	down			Coq6	8.86798513054283e-05	0.000425656	-1.81552	down			Rrp7a	0.000400168	0.00112246	-1.33742	down			Cc2d2a	0.0214854	0.0479251	-1.24552	down
Unc93b1	5.65371538222004e-05	0.000286907	-1.27183	down			Stard8	4.11589306656565e-11	5.73062700130931e-10	-1.81393	down			Klhdc4	0.000124743	0.00038975	-1.33686	down			Dubr	2.85298024297368e-05	0.0001399	-1.24455	down
Haus6	0.0120653	0.0299354	-1.27167	down			Reep4	6.56017667532236e-08	5.74515398205369e-07	-1.81184	down			Echdc2	0.000127899	0.000398652	-1.33515	down			Rgl2	1.55150950695482e-05	8.08675002052019e-05	-1.24396	down
Czib	0.0134323	0.032765	-1.27072	down			Rad1	0.00428916	0.0135969	-1.81063	down			Mcm7	0.00184878	0.00450044	-1.33442	down			Mrpl24	0.000108	0.000468259	-1.24308	down
Ppp6r1	0.0107251	0.0271352	-1.27024	down			Kmt2b	2.28513541530453e-19	7.60356216295821e-18	-1.80916	down			Ptbp1	2.31981747005058e-15	2.99956448434221e-14	-1.33344	down			Akap1	0.00618485	0.0168987	-1.24307	down
Alg12	0.00433664	0.0126226	-1.27021	down			Dock6	2.68804644657839e-12	4.22166654589958e-11	-1.80909	down			Chkb	1.06577918658514e-10	8.27255251862868e-10	-1.33259	down			Zkscan6	0.00669653	0.0180498	-1.24148	down
Arl14ep	0.0107385	0.0271604	-1.27019	down			Slc25a28	1.54743904354638e-10	2.00299829603657e-09	-1.80811	down			Jtb	6.00603541020462e-10	4.23691069413754e-09	-1.33157	down			Hip1r	5.22883582506608e-06	3.00715986482936e-05	-1.24058	down
Luc7l	1.17896896586975e-10	1.91721088273951e-09	-1.26937	down			Rrp8	5.1643325205756e-05	0.000261525	-1.80802	down			Cars	6.79980081644142e-07	3.12839105885082e-06	-1.3302	down			Uck1	0.0013601	0.00450492	-1.24002	down
Slc35b1	0.00549494	0.0154184	-1.26405	down			Bsg	2.80214769627437e-28	1.65861797559878e-26	-1.80501	down			Ankzf1	0.000250751	0.000736208	-1.32972	down			9530026P05Rik	0.000143365	0.00060345	-1.23908	down
Mdc1	0.00897861	0.0234245	-1.26255	down			Zc3h10	0.0044021	0.0138977	-1.80479	down			Zc3h18	2.03548814096989e-11	1.70915077100063e-10	-1.32786	down			Psma4	5.89512953936304e-05	0.000270032	-1.23821	down
Adgrg1	0.000125154	0.000576607	-1.2624	down			Gpc6	6.34036680147832e-05	0.000315919	-1.80474	down			Napa	3.7168154299907e-07	1.78194063841903e-06	-1.32765	down			Pvr	0.00113311	0.00382635	-1.23768	down
Cers2	1.17221610816933e-05	7.06305869813861e-05	-1.26021	down			Rnf20	3.13764998570908e-31	2.14874297567833e-29	-1.79801	down			Cyc1	1.11802291387634e-05	4.20832260398016e-05	-1.32682	down			Kmt5c	0.000132884	0.000564213	-1.23751	down
Adamts10	9.28022588394279e-05	0.000443488	-1.25934	down			Sorcs3	0.00251197	0.00847809	-1.79741	down			Srsf5	1.94194270850279e-71	4.37781432329869e-69	-1.32623	down			Sf3b2	1.80098911424679e-06	1.11747428148524e-05	-1.23745	down
Edrf1	0.00021186	0.000921111	-1.25771	down			Hddc3	0.00251151	0.00847809	-1.7973	down			Slc4a5	1.88686913230052e-07	9.4252566965108e-07	-1.32389	down			Axl	0.00863176	0.0223753	-1.23696	down
Six4	0.00371957	0.0110904	-1.25578	down			Plcd4	7.75873829444451e-13	1.30185439273877e-11	-1.7969	down			Flot1	4.62429721590125e-07	2.17478286298848e-06	-1.32376	down			Cnbp	6.80958808172704e-07	4.54770689471771e-06	-1.23669	down
Trim62	0.00934139	0.0241099	-1.25464	down			Nop9	1.21741002742282e-05	7.02934936912423e-05	-1.79634	down			Hars2	0.000156901	0.000481381	-1.32323	down			Cyhr1	1.71742626822003e-07	1.26643923774899e-06	-1.23439	down
Vegfd	0.0060113	0.0166267	-1.25384	down			Atg4d	9.34529582468578e-10	1.07079999532076e-08	-1.79493	down			Hnrnpdl	3.55308935582887e-35	1.95986896914603e-33	-1.32288	down			Polr1c	0.0163675	0.0382399	-1.23421	down
Cebpb	0.000802563	0.00295189	-1.25335	down			Gm35339	0.00284203	0.009478	-1.79276	down			Ptms	9.89997661982387e-11	7.70741423029832e-10	-1.32267	down			Pced1a	0.00328304	0.00981006	-1.23416	down
Clcn4	0.000510288	0.00199794	-1.25224	down			Samd1	3.85480103658995e-06	2.46368428703163e-05	-1.7926	down			Tmem63b	2.37111756943929e-10	1.76768434184654e-09	-1.32192	down			Ehf	0.00911787	0.0234791	-1.2332	down
Psmd7	5.67569575978243e-06	3.67533653760504e-05	-1.25183	down			Stxbp2	2.06724276105833e-16	5.15890942425977e-15	-1.79241	down			Mtcl1	1.38097619028265e-14	1.65175583543612e-13	-1.32078	down			Spice1	0.00149747	0.00490361	-1.23148	down
Yipf3	0.00785776	0.0209822	-1.25093	down			Fbrs	1.64498437583532e-16	4.16877088005323e-15	-1.79103	down			Adamts17	0.00116589	0.00296403	-1.31982	down			Golga2	2.18269695023614e-07	1.58698983674032e-06	-1.23134	down
Trim26	1.37894226171908e-05	8.15267573620085e-05	-1.24937	down			Lyz1	6.63060348683559e-37	5.96197545583484e-35	-1.79077	down			Copg1	1.05056605129031e-08	6.3784367399769e-08	-1.31948	down			Ddx5	6.66082812515039e-107	2.88154825614145e-104	-1.23115	down
Thap3	2.35353054536582e-06	1.65768599616908e-05	-1.24887	down			Mnt	7.1818337792968e-06	4.3448803331452e-05	-1.78891	down			Zkscan7	3.66279267839634e-06	1.50368804730681e-05	-1.31487	down			Edrf1	3.8971674094738e-06	2.2886306649753e-05	-1.23107	down
Nup88	0.00472038	0.0135462	-1.24875	down			Smpd4	3.87108819643161e-08	3.53743583132412e-07	-1.78882	down			Prr3	1.22988366706302e-07	6.35470534501421e-07	-1.31465	down			Grik5	1.69725794519929e-05	8.76428887219291e-05	-1.23043	down
Atp6v1b1	0.00173418	0.00574832	-1.24811	down			Sigirr	1.35834703398113e-10	1.77383256244608e-09	-1.78697	down			Zdhhc23	1.14798900949135e-07	5.95828129550816e-07	-1.31438	down			Katnal1	8.04579369244062e-05	0.00035822	-1.22991	down
Preb	9.58093174534487e-05	0.00045676	-1.24757	down			Pclo	1.33386869780532e-10	1.74767957635694e-09	-1.78679	down			Cers2	2.20512042534638e-13	2.31917837838154e-12	-1.31437	down			Gnl2	0.000371446	0.00142766	-1.22897	down
Pdk1	0.00998352	0.0254942	-1.2473	down			Smox	0.000954556	0.00357738	-1.78635	down			Arap1	6.30939503352822e-17	9.50994571187321e-16	-1.31393	down			Cep63	1.65337493294193e-05	8.560777344565e-05	-1.22819	down
Spg7	0.00329841	0.00999959	-1.24365	down			Arl2	3.77890044166654e-05	0.000196954	-1.78554	down			Ulk1	1.37909507916518e-05	5.10575364903351e-05	-1.31336	down			Ring1	0.00175334	0.00564885	-1.2275	down
Fam189a2	0.000157644	0.000707839	-1.24282	down			Wnt5b	0.000691455	0.00268712	-1.78554	down			Col6a1	1.17315291980539e-05	4.40144565064467e-05	-1.31329	down			Gstt2	0.00350507	0.0103858	-1.22718	down
Pgs1	8.80073809779011e-06	5.45892896674157e-05	-1.24263	down			Ehmt2	2.212616638668e-17	6.11793694527473e-16	-1.78513	down			Nlgn2	0.000297138	0.000858306	-1.31303	down			Ptpn23	0.000314382	0.00123082	-1.22512	down
Cul1	6.76367711999309e-12	1.34461901145463e-10	-1.24218	down			Clk2	1.21083106548814e-22	5.02196447900875e-21	-1.78357	down			Ttc4	3.38549289517873e-07	1.6344302291901e-06	-1.31215	down			Vps37c	0.00856993	0.0222595	-1.22473	down
Stard8	0.00177414	0.0058515	-1.24081	down			Puf60	1.37310181671563e-12	2.24013383643952e-11	-1.78221	down			Cd300lf	1.23436282221366e-09	8.36623690611479e-09	-1.31198	down			Npepl1	0.000941036	0.00325827	-1.22233	down
Mrpl24	0.00314013	0.00957908	-1.24035	down			Tmem201	0.000904611	0.0034133	-1.78202	down			Nfe2l1	4.34375195426e-12	3.95823442580634e-11	-1.31198	down			Sgta	0.00102142	0.00349465	-1.22182	down
Araf	1.8710968979252e-07	1.67555884372761e-06	-1.23879	down			mt-Nd5	6.60959412332871e-28	3.72509134826263e-26	-1.77754	down			Abcf1	6.04354120799392e-13	6.04937474197847e-12	-1.31061	down			Ppil4	2.99808396052899e-05	0.00014628	-1.22153	down
Eif4a2	7.22217317781376e-19	3.13829077103688e-17	-1.23756	down			Dhcr24	7.31956619381062e-06	4.42366188798847e-05	-1.77465	down			Nop56	1.35026475321251e-10	1.03337605098256e-09	-1.30992	down			Gzf1	0.00224257	0.00703865	-1.22072	down
Mdm4	1.41244268186502e-13	3.50992006443459e-12	-1.23438	down			Sdad1	8.89707956405379e-08	7.62727075582166e-07	-1.7718	down			Fam214b	1.53486922759162e-07	7.78317549639367e-07	-1.30956	down			Zcchc8	1.90779560939729e-06	1.17811295879276e-05	-1.21822	down
Ciz1	0.00053608	0.00208175	-1.23218	down			Zfp959	7.84986796380986e-05	0.000382119	-1.77137	down			Slc35e2	7.19271062602136e-06	2.7841884730064e-05	-1.30888	down			Tnk2	9.04640779840015e-05	0.000400025	-1.2177	down
Exd2	0.0182745	0.0424165	-1.2321	down			Mycbpap	2.62281493049846e-07	2.07761513559794e-06	-1.76995	down			Ckb	2.57409630616145e-06	1.0850966949144e-05	-1.30758	down			Gaa	0.00241569	0.0075141	-1.21348	down
A230057D06Rik	2.82547683809149e-05	0.000155813	-1.22923	down			Brms1	2.53226770084823e-09	2.72646994956959e-08	-1.76875	down			Lypla2	2.28768931002445e-06	9.74664673169826e-06	-1.30301	down			Usp7	2.91078684103464e-08	2.41085110883652e-07	-1.21293	down
Mrps24	0.0060147	0.0166303	-1.2286	down			Zdhhc4	0.000199436	0.000884804	-1.76747	down			Wiz	1.53220637024706e-09	1.02509548770723e-08	-1.30255	down			Cct6a	0.00134969	0.00447617	-1.2089	down
Osbpl5	0.000306668	0.00127944	-1.22618	down			Anapc5	4.86884383036424e-29	2.97150836672852e-27	-1.765	down			Ccdc120	0.000103574	0.000328585	-1.30188	down			Sf3b1	2.29617270100338e-18	5.92062808699117e-17	-1.20887	down
Rela	0.00156024	0.00523504	-1.22556	down			mt-Nd3	5.31810678723675e-44	6.59389261545913e-42	-1.76497	down			Kat8	0.000939129	0.00244263	-1.30083	down			Rgl1	0.018981	0.0432684	-1.20857	down
Ccnl2	4.05907846108308e-18	1.70781967844088e-16	-1.22526	down			mt-Nd4	1.9044471289201e-78	6.06283317068915e-76	-1.76382	down			Amer1	5.15441861391369e-09	3.25724076942626e-08	-1.30068	down			Plekhg5	5.16741046509907e-05	0.00024017	-1.20615	down
Rbm25	5.90726306859076e-40	1.0924315330566e-37	-1.2247	down			Rbfa	0.000121051	0.000565142	-1.76382	down			Usp11	2.34042802208655e-06	9.94274419870444e-06	-1.30026	down			Dedd	0.00298288	0.00903801	-1.20597	down
Sytl2	5.12098587451886e-05	0.000263915	-1.22342	down			C530008M17Rik	8.48861368134658e-05	0.000408612	-1.76304	down			Ik	8.33055431493918e-09	5.10868410679594e-08	-1.30023	down			Sbf1	2.4178454510339e-05	0.000120536	-1.2059	down
Golga2	3.96393101399551e-06	2.64883860699935e-05	-1.22188	down			B530045E10Rik	0.00316334	0.0104081	-1.76144	down			Nabp2	3.53844460771578e-05	0.00012268	-1.29973	down			Fam184a	7.71614677669598e-08	5.9786701442917e-07	-1.20262	down
Trim25	0.000239712	0.00102594	-1.21986	down			Cic	1.65703932559474e-12	2.67373509810691e-11	-1.75876	down			Telo2	9.15291957830113e-05	0.00029413	-1.2993	down			Cd151	0.0164319	0.0383558	-1.20143	down
Ccng2	0.0149903	0.0360674	-1.21775	down			Grm5	4.64672554147733e-05	0.000237766	-1.75407	down			Cant1	6.60307127498398e-08	3.56634630841583e-07	-1.29817	down			Bcat2	0.0063372	0.0172364	-1.20095	down
Hs6st1	0.00597525	0.0165558	-1.21744	down			Ccdc181	5.80043668205399e-05	0.000291233	-1.75296	down			Zfp467	2.79697576677564e-08	1.59453758666649e-07	-1.29655	down			Zfp180	0.00625054	0.0170543	-1.20079	down
Prrc2c	1.87290525053256e-25	1.63663104969614e-23	-1.21705	down			Cass4	0.0166719	0.0436008	-1.75141	down			Myo16	9.73205201889387e-05	0.00031139	-1.29616	down			Ddx46	1.87420428404231e-09	1.85054371937031e-08	-1.20024	down
Ace2	0.000358132	0.00146345	-1.21624	down			Mapk7	6.20921331858575e-06	3.79939343790242e-05	-1.74969	down			Ciz1	1.27694567418427e-08	7.6542928562375e-08	-1.29558	down			Atrx	1.59845048870917e-27	8.46743806501923e-26	-1.19997	down
Ier2	0.000807409	0.00296834	-1.21475	down			Spry1	3.21932166641077e-21	1.20382190186198e-19	-1.74808	down			Sco2	1.72596424229917e-21	3.84908584788009e-20	-1.29547	down			Matn4	1.83188528251668e-11	2.3461991274601e-10	-1.19993	down
1110004F10Rik	0.00496325	0.0141259	-1.2146	down			Sgk1	1.41628335430098e-06	9.85375170130611e-06	-1.74658	down			Nolc1	0.000235322	0.000693659	-1.29102	down			Cchcr1	0.00652344	0.0176301	-1.19993	down
Numa1	3.71699718051655e-07	3.14777013625853e-06	-1.21151	down			Abhd11	3.73134743241089e-08	3.42568522263195e-07	-1.74593	down			Ubr4	4.1488437421101e-29	1.58174667667948e-27	-1.29034	down			Poldip2	0.0155852	0.0367208	-1.19986	down
Shc1	0.00322824	0.00981682	-1.21102	down			Ccdc88b	1.30109321784694e-05	7.48319190088824e-05	-1.7416	down			Capns1	3.03525148876703e-06	1.26357117376612e-05	-1.28879	down			Gtpbp4	0.000607685	0.00221085	-1.1994	down
Pnrc2	0.00764608	0.0205065	-1.21089	down			Fbxo31	1.0163686615305e-06	7.22498881361965e-06	-1.73971	down			Usp19	1.16710533125139e-11	1.00438857137568e-10	-1.28828	down			Arfgap2	0.00331187	0.00988105	-1.19823	down
Cbx4	0.00116925	0.00410322	-1.21052	down			Rps6kb2	1.69828209047784e-08	1.62238967913532e-07	-1.73897	down			4930556M19Rik	1.77030015037264e-07	8.8900787212418e-07	-1.28815	down			2510009E07Rik	0.0038025	0.0111424	-1.19806	down
mt-Cytb	5.09102312523421e-18	2.09760704102914e-16	-1.20946	down			Zdhhc23	0.000318984	0.00135496	-1.73755	down			Dnaja4	1.60781180352343e-10	1.21700791259401e-09	-1.28594	down			Sugp2	1.97916395627528e-05	0.000100928	-1.19655	down
Cracr2a	1.5606674830002e-12	3.4094581936312e-11	-1.20927	down			Prune2	0.00124137	0.00451439	-1.73688	down			Marveld1	1.49893915779386e-10	1.14210132743e-09	-1.28554	down			Vps33a	0.0017663	0.00568119	-1.1962	down
Gabre	0.000296089	0.00124052	-1.20842	down			Tspyl2	4.17665086476149e-08	3.79897841977031e-07	-1.73621	down			Rabgef1	2.10793840562385e-19	3.94572586034644e-18	-1.2839	down			Dixdc1	0.000986545	0.00339415	-1.19465	down
Per2	9.91639245544177e-06	6.10806760694601e-05	-1.20751	down			Traf4	2.4751515183385e-08	2.33238477876073e-07	-1.73557	down			Ruvbl2	4.37533243237741e-06	1.76476846844627e-05	-1.28327	down			Pomt1	0.000276095	0.0010919	-1.19231	down
Gsn	0.00441466	0.0128028	-1.20606	down			Kifc2	6.64798583047783e-05	0.000328878	-1.73417	down			Gas2l1	2.52960196200651e-07	1.24322143819941e-06	-1.28322	down			Fas	0.00154059	0.00503	-1.19193	down
Gde1	0.000300604	0.00125811	-1.20206	down			Fras1	0.00750455	0.0221489	-1.73382	down			Odf3b	8.03417072753557e-17	1.20570695288775e-15	-1.28278	down			Dvl1	2.22985760640317e-09	2.17592746629844e-08	-1.19085	down
Babam1	0.0108803	0.0274755	-1.20178	down			Klhdc8b	1.95338630119923e-23	8.58542434396482e-22	-1.73322	down			Pank4	0.00133187	0.00334812	-1.28231	down			Naxd	0.000204119	0.000828428	-1.19005	down
Thra	0.000992422	0.00355804	-1.20155	down			Tmem132c	0.00637383	0.0191719	-1.73266	down			Czib	8.49379020000902e-05	0.000274309	-1.28226	down			Get4	0.00146029	0.00479195	-1.18821	down
Ankrd54	0.00557082	0.0155654	-1.2008	down			Agbl2	0.00417283	0.0132685	-1.73119	down			Atp2c2	2.07394317495585e-05	7.47282513005287e-05	-1.28218	down			Ivns1abp	1.11346041020145e-07	8.44256690773e-07	-1.18671	down
Pde4dip	0.00502511	0.0142917	-1.19906	down			Gabre	5.22034903403142e-06	3.23293855267382e-05	-1.73116	down			Zfp512b	6.04138719943457e-05	0.000200093	-1.28102	down			Slc38a10	0.000976175	0.003362	-1.18658	down
Sftpb	5.1853662825917e-46	1.17811521940483e-43	-1.199	down			Alg12	1.53301214209949e-06	1.05598538139122e-05	-1.73021	down			Fbf1	2.22249300443615e-08	1.28971754090671e-07	-1.28057	down			Fbxl3	2.18921824084303e-08	1.85097094912537e-07	-1.18491	down
Ppp1r9b	0.00322759	0.00981682	-1.19894	down			Snrnp70	6.0615315525151e-113	3.56993900785377e-110	-1.72892	down			Pdhb	1.56519553632542e-07	7.92920259486793e-07	-1.27922	down			Smarce1	1.47532287229613e-05	7.72065806893145e-05	-1.18461	down
Nrbp1	0.000766068	0.00283602	-1.19879	down			Dolpp1	4.18696151999072e-08	3.80248417455441e-07	-1.72856	down			Zfp869	2.2626248897647e-06	9.64382248535139e-06	-1.27852	down			Eloa	0.00511729	0.0143857	-1.18417	down
Zfp7	0.00446399	0.0129129	-1.19813	down			Megf6	3.80526458205896e-21	1.41394988997074e-19	-1.72851	down			Ip6k2	7.65458338870499e-14	8.4265424353366e-13	-1.27848	down			Chkb	0.000236392	0.000948369	-1.18379	down
Gm16286	0.0190355	0.043901	-1.19242	down			Slc35f3	1.27663004305079e-08	1.24895558779861e-07	-1.72698	down			Bmi1	3.35041846779937e-05	0.000116747	-1.27735	down			Pgs1	1.09477985415697e-07	8.31712265787347e-07	-1.18348	down
Ttc4	0.0029316	0.00902868	-1.18996	down			Polg	3.42935773023081e-16	8.46842865920099e-15	-1.72513	down			Rabggtb	3.04471466171994e-06	1.26700204823579e-05	-1.27545	down			Ddr1	1.13865640130621e-10	1.31358776251429e-09	-1.18295	down
Tcf3	0.00243598	0.00769298	-1.18732	down			Nrn1	1.00228580814016e-12	1.65580989257826e-11	-1.72428	down			Golga2	6.8708313815584e-11	5.42241411162562e-10	-1.27514	down			Kctd8	0.000404748	0.00153895	-1.18247	down
Rbm22	0.00916237	0.0237791	-1.18485	down			Cyp2f2	3.43108120216621e-15	7.56829690642618e-14	-1.72395	down			Rxra	2.31780925770444e-05	8.27105368286132e-05	-1.27479	down			Zfp444	0.000203307	0.000825847	-1.18172	down
Dnajc11	0.00276369	0.00858135	-1.18342	down			Ptgs2	6.67214743496872e-05	0.0003298	-1.72382	down			Dnah1	1.51980843429754e-16	2.20734082124167e-15	-1.27378	down			Adcy6	0.00455072	0.0130077	-1.18169	down
Psma7	0.00209862	0.00676732	-1.1833	down			Atp2b2	0.00035301	0.0014808	-1.72161	down			Taz	1.22486473717495e-10	9.41575042587414e-10	-1.27302	down			Smg9	0.00242032	0.00752376	-1.18169	down
Ptprs	5.23545768912834e-05	0.000268943	-1.18277	down			Il17rd	0.010393	0.0292309	-1.72123	down			Ppp1r14b	0.00056582	0.00154247	-1.27253	down			Rexo1	0.000375934	0.0014442	-1.18166	down
Anxa11	5.63112624050595e-05	0.000285943	-1.17951	down			Nr1h3	2.94455331516778e-06	1.93332739684288e-05	-1.71967	down			Coq4	1.13758585712765e-09	7.7305146385411e-09	-1.27238	down			Dapk3	0.00455194	0.0130077	-1.18165	down
Cmas	0.00965296	0.0247534	-1.17942	down			Acacb	9.0227992608453e-12	1.34022134291925e-10	-1.71789	down			Gm19605	0.000207597	0.000620125	-1.27217	down			Pdlim2	1.19092900310794e-12	1.75972754216347e-11	-1.18113	down
Eif4ebp3	0.0193742	0.0445142	-1.17604	down			Sars	8.2462117383514e-12	1.22796622080962e-10	-1.717	down			Atraid	0.000283784	0.000824153	-1.27215	down			Hnrnpa2b1	7.40984510963409e-26	3.44209996534306e-24	-1.18103	down
Akap1	0.0130576	0.0319981	-1.17517	down			Eif3j2	0.0106061	0.029745	-1.71614	down			Gga3	2.29536230773475e-07	1.13293227659254e-06	-1.27153	down			Serp1	0.00140961	0.00464581	-1.18055	down
Tomm34	0.00119461	0.00417306	-1.17385	down			Aptx	0.000103716	0.000490827	-1.71552	down			Gpx4	2.71259954051628e-16	3.84810632491845e-15	-1.27132	down			Ubn1	5.57516948310313e-08	4.44813983247173e-07	-1.17806	down
Pqlc1	0.000109446	0.000511347	-1.17329	down			Nckap5l	0.0007733	0.00295833	-1.71504	down			Slc11a2	3.07014653594907e-14	3.51018958961322e-13	-1.26839	down			Clstn1	4.01355343437514e-05	0.000190803	-1.1736	down
Midn	0.00556835	0.015564	-1.17005	down			Mdp1	2.8190940272302e-07	2.22263109415961e-06	-1.71494	down			Gm37494	3.49545963967563e-19	6.39293059319865e-18	-1.26812	down			Calcrl	0.00286107	0.00872665	-1.17319	down
Hnrnpa1	0.000230388	0.00099173	-1.16799	down			Btbd2	1.4241745451977e-05	8.1354762210881e-05	-1.71493	down			B4galt3	1.23703713976482e-09	8.37888643981789e-09	-1.2677	down			Pom121	8.14583558142246e-05	0.000362466	-1.17292	down
2610507B11Rik	1.36304714937815e-06	1.01774187153569e-05	-1.16624	down			Pde10a	0.0102366	0.0288877	-1.71491	down			Pex5	8.03821269654712e-05	0.000260651	-1.26702	down			Ddx21	0.000276318	0.00109223	-1.17143	down
Myh14	2.03056352831173e-12	4.34060246697173e-11	-1.16576	down			Lysmd2	0.01744	0.0453178	-1.7149	down			Anapc5	3.54813691928148e-18	5.91546299886638e-17	-1.26576	down			Ids	0.00095368	0.00329472	-1.16937	down
Nfe2l1	0.00325654	0.00989531	-1.16334	down			Surf2	6.30271305936296e-05	0.000314575	-1.71489	down			Pcid2	4.92807439212758e-05	0.000166192	-1.26482	down			Cyp51	0.00760012	0.0201437	-1.16872	down
Cep85l	0.0208687	0.0474999	-1.16334	down			Tbkbp1	0.000282069	0.00121214	-1.71486	down			Tchp	5.08171920858937e-08	2.80156449723933e-07	-1.26456	down			B4galt3	6.52268931749644e-06	3.68059287792354e-05	-1.1683	down
Ldb2	0.0175688	0.0411751	-1.16314	down			Gpaa1	5.16868518396983e-10	6.1746392273814e-09	-1.71484	down			Zfp317	3.1079137568196e-05	0.000108808	-1.26354	down			Npdc1	0.00176962	0.00568952	-1.16786	down
Fam234a	5.89576837044471e-05	0.000296729	-1.16112	down			Pex12	0.0102425	0.0288973	-1.71479	down			Tradd	0.00321623	0.00741163	-1.26349	down			St3gal1	0.000146932	0.000617461	-1.16704	down
Gzf1	0.0034434	0.0103602	-1.1593	down			Klhdc4	3.5199656217865e-06	2.27436506083506e-05	-1.71404	down			Dpp7	0.0032181	0.00741263	-1.2634	down			Sipa1	0.00513027	0.0144014	-1.16632	down
Ythdc1	4.48279336285427e-13	1.05465008347388e-11	-1.1589	down			Ppp4r4	0.0103817	0.0292063	-1.71377	down			Alpk1	8.25696750253172e-14	9.06082042341311e-13	-1.2626	down			Usp5	0.0033993	0.0101032	-1.16591	down
Hnrnpu	4.64323845139165e-13	1.08917499013175e-11	-1.15721	down			Sytl2	1.30016633772569e-13	2.42320558418843e-12	-1.71315	down			Slc4a2	5.31327871671981e-11	4.23510378880741e-10	-1.25859	down			Cul7	0.00648625	0.0175438	-1.16541	down
Hp	7.74504008642552e-10	1.09979569227242e-08	-1.15705	down			Prmt1	3.20339767378213e-05	0.000169205	-1.71205	down			Sftpa1	3.25295148437204e-15	4.11881647044421e-14	-1.2583	down			Arid1a	3.57296315569271e-17	8.30527286369527e-16	-1.16523	down
Naxe	0.0157489	0.0374508	-1.15512	down			Phkg2	2.25297036404082e-14	4.56759688778602e-13	-1.71157	down			Rab24	2.04607187047047e-06	8.77129611276511e-06	-1.25811	down			Slc35e2	0.00345938	0.0102661	-1.16396	down
Ddx46	1.7745702923626e-06	1.28402028797702e-05	-1.15434	down			Ddx21	6.75649118801499e-10	7.91100494071854e-09	-1.70804	down			Cdk8	4.41768821728486e-62	7.63523780220734e-60	-1.2581	down			Myo1c	1.88801860841445e-20	5.6764482253758e-19	-1.16377	down
Tnfaip2	0.00917488	0.0238038	-1.15353	down			Col13a1	0.00508554	0.0157095	-1.70658	down			Mrpl38	1.93721889597582e-06	8.34952616428481e-06	-1.25726	down			Mknk2	0.00625594	0.0170571	-1.16374	down
Becn1	3.77991198677921e-05	0.000201595	-1.1532	down			Fam53c	4.15223047867363e-06	2.6337707489659e-05	-1.70596	down			Mrpl24	1.41210532113031e-07	7.22067661741681e-07	-1.25591	down			Ap2a1	0.000413922	0.00156924	-1.16373	down
Dlg3	0.00446293	0.0129129	-1.15193	down			Rfx1	1.09801439986953e-07	9.25143892422263e-07	-1.70596	down			Hs6st1	1.98177791208679e-07	9.86134210572935e-07	-1.2558	down			Ppp6r1	0.00403175	0.0117409	-1.16148	down
Ivns1abp	1.76858991251201e-06	1.28197556500966e-05	-1.15191	down			Fam81b	0.00697726	0.0207958	-1.70483	down			Tars2	7.73148104191981e-07	3.52574575218594e-06	-1.25579	down			Git1	0.0119001	0.0294553	-1.16064	down
Fxr2	0.000143319	0.000651612	-1.15181	down			Rufy4	9.862011884617e-06	5.80242946997521e-05	-1.70382	down			Enkd1	6.54944028477265e-06	2.55521804940152e-05	-1.25553	down			Slc7a2	0.0180439	0.0415334	-1.16054	down
Dap3	0.000681746	0.00256809	-1.15122	down			Alad	1.1149984798192e-21	4.32025233348369e-20	-1.70331	down			Ddx5	1.01117318651166e-210	1.0485865944126e-207	-1.2551	down			Aldh6a1	0.00552963	0.0153564	-1.15951	down
Vps37c	0.00389904	0.0115432	-1.14437	down			Hars2	1.90953166718489e-05	0.000105896	-1.70199	down			Cd302	4.05476077324222e-06	1.64764377815525e-05	-1.25464	down			Gsk3a	0.00426094	0.0122934	-1.15732	down
Mms19	1.20556461911734e-05	7.25390415507302e-05	-1.14095	down			Brpf1	1.74005503882085e-10	2.22783785894247e-09	-1.70103	down			Nsmce4a	0.000193875	0.000583596	-1.25452	down			Tmem63b	5.40203665980666e-13	8.1839804416176e-12	-1.15671	down
Entr1	0.000745632	0.00276552	-1.13855	down			Fmo2	2.97598142742537e-08	2.76451776290564e-07	-1.70037	down			Fgd5	5.20996768634752e-06	2.07001398112735e-05	-1.25431	down			Ncl	1.69293957568064e-05	8.74779062762122e-05	-1.15655	down
Pias4	0.00585019	0.0162489	-1.13782	down			Faah	9.73435647082597e-12	1.44227653924351e-10	-1.70028	down			Npas3	0.000130597	0.000406572	-1.25342	down			Grip1	0.00583502	0.0160612	-1.15598	down
Ccdc82	0.00135766	0.00464349	-1.1376	down			Ccdc85a	0.000176956	0.000794647	-1.69798	down			Atp13a1	2.46463529737891e-06	1.04319461362528e-05	-1.25237	down			Pex6	0.000777241	0.00275358	-1.15526	down
Golgb1	2.77485282502392e-11	4.96973641094375e-10	-1.13578	down			Ric8a	1.87232068748851e-09	2.06305569484819e-08	-1.69658	down			Klhl26	1.25712745551416e-08	7.56172373183404e-08	-1.25124	down			Trir	1.94719772232588e-05	9.93632284649519e-05	-1.1546	down
Eif5b	1.57948310786762e-08	1.7840979650232e-07	-1.13577	down			Setd6	0.000252743	0.00109861	-1.69601	down			Ptprb	9.94798250865538e-08	5.22332043619019e-07	-1.24939	down			Zfp513	0.00454488	0.0130018	-1.1492	down
Brd2	7.59920552719198e-08	7.42873130197282e-07	-1.13555	down			Prrc2a	2.48385411666341e-24	1.13841702880071e-22	-1.69574	down			Tfcp2l1	0.000413928	0.00115762	-1.24782	down			Tns1	2.01266583559019e-37	1.53653224134714e-35	-1.14865	down
Med12	0.00944168	0.0243293	-1.13537	down			Taz	1.30956264120926e-16	3.39765161911979e-15	-1.69568	down			Gpr137	1.62475858008443e-05	5.9536206627122e-05	-1.24697	down			Zfp384	0.000109967	0.000476259	-1.14699	down
Srpk1	3.60055808806554e-05	0.000193066	-1.1353	down			Map7d1	4.04808321404657e-13	7.03279825637973e-12	-1.69254	down			Adcy6	1.78238991027569e-05	6.47857811761618e-05	-1.24672	down			Pias4	0.000945465	0.0032707	-1.14608	down
Mier3	0.000648664	0.00246096	-1.13277	down			Selenon	9.04826979635009e-08	7.74560827988428e-07	-1.69182	down			Tor1b	2.85657564706067e-07	1.3917702271342e-06	-1.24608	down			Ap4m1	0.00859741	0.0223134	-1.14423	down
Lratd2	0.00125546	0.00435008	-1.13204	down			Pick1	1.71468770319995e-13	3.14599789034146e-12	-1.69065	down			Ace	1.98247912836563e-06	8.52334517460678e-06	-1.2447	down			Polm	0.00859928	0.0223134	-1.14421	down
Pou6f1	0.00486702	0.0138918	-1.1296	down			Hap1	8.59825756655617e-07	6.22871315353414e-06	-1.69061	down			Syne1	5.71739506154791e-64	1.11866767525003e-61	-1.2442	down			Hjurp	0.000202448	0.000822787	-1.1442	down
Fam184a	0.0191741	0.0441054	-1.12789	down			Wdr13	7.07132365516886e-11	9.56293011874098e-10	-1.68827	down			Rad9a	2.84897056831253e-05	0.000100387	-1.24418	down			Hc	3.82046048623857e-07	2.66099515262431e-06	-1.14224	down
Slc23a2	3.6482998982426e-08	3.80725469695868e-07	-1.12776	down			Rgl3	2.41905003542236e-07	1.93441889797963e-06	-1.68781	down			Pou6f1	5.73569808429588e-13	5.76348731920041e-12	-1.24324	down			Pcnt	1.05002634734593e-11	1.38946548862059e-10	-1.14206	down
Ddx1	0.00574438	0.0160054	-1.12768	down			Zfp653	5.55437849500102e-08	4.93773768246166e-07	-1.68745	down			Mrpl32	0.00790721	0.0163734	-1.24166	down			Cnppd1	0.00234624	0.00732817	-1.13962	down
Sec24c	0.000595366	0.00228823	-1.12647	down			St6galnac4	2.63518195236415e-08	2.47329149138624e-07	-1.6868	down			Pitpnm2	1.83734877973894e-14	2.15779239477835e-13	-1.24139	down			Scnn1b	8.86365174008029e-15	1.65916481009628e-13	-1.13865	down
Atp6v1c2	2.00016787345196e-09	2.61171345315106e-08	-1.12555	down			Daam2	1.59632092941542e-10	2.06173949863862e-09	-1.68626	down			Mybbp1a	0.000486973	0.00134628	-1.24001	down			Kremen1	0.00154548	0.00503963	-1.13751	down
Ubtf	0.00109566	0.00387746	-1.1235	down			Akap12	0.00455343	0.0143141	-1.68559	down			Zkscan17	9.70147162413698e-05	0.000310507	-1.23955	down			Smim20	0.00939112	0.024111	-1.13675	down
Eef2	5.25632366944229e-06	3.4204816546158e-05	-1.1219	down			Kctd20	3.78550552408466e-11	5.3209390892832e-10	-1.68481	down			Ttc34	3.58458807349078e-06	1.47482801669769e-05	-1.23948	down			Ing2	0.0069394	0.0186335	-1.13673	down
Taok2	0.000148429	0.000671012	-1.11952	down			Nrde2	3.368039457644e-06	2.1845890292725e-05	-1.68377	down			2810004N23Rik	2.79255783348154e-06	1.16863699488311e-05	-1.2393	down			Tdp2	0.000131126	0.000558272	-1.1357	down
H2afy	1.43774743439928e-07	1.32941483701664e-06	-1.11874	down			Chia1	0.000694731	0.00269807	-1.68172	down			Slc38a7	0.0011372	0.0028982	-1.23854	down			Mms19	3.6936871984634e-08	3.01812615051779e-07	-1.13497	down
Srek1	8.75273011113795e-17	2.94922499338004e-15	-1.11586	down			Setd1a	1.86429870307931e-11	2.71776911182812e-10	-1.68028	down			Net1	4.03771896817687e-19	7.34581503508669e-18	-1.23841	down			Klhl25	0.015348	0.0362918	-1.1334	down
Rexo1	0.000629838	0.00239754	-1.11419	down			Nop56	4.08474659937558e-12	6.28944185543072e-11	-1.68027	down			Pck2	0.000112209	0.000353788	-1.23803	down			Nrd1	2.73590107669974e-11	3.4585165071852e-10	-1.13318	down
Mia3	6.12179466533669e-07	4.94218387601597e-06	-1.11415	down			Eif3d	1.02170842371075e-05	5.99039498401641e-05	-1.68024	down			Aldh4a1	1.69645244691848e-05	6.19226042750605e-05	-1.23773	down			Dennd6b	0.00934637	0.024004	-1.13199	down
Sec14l4	5.9696273492657e-05	0.000300256	-1.11015	down			Gpc5	1.62707803063706e-05	9.16832957308437e-05	-1.6788	down			Bbc3	4.14214314903971e-06	1.68051738871447e-05	-1.23767	down			Pxn	3.92532102239504e-13	6.02889049337084e-12	-1.12929	down
Atrx	2.29611159035462e-25	1.98463906157608e-23	-1.10689	down			Arhgdia	6.56840951548519e-12	9.90643990818182e-11	-1.67854	down			Iqcg	5.2886528988603e-09	3.32989256594908e-08	-1.23682	down			Gcn1	5.16516310588221e-09	4.7939362461865e-08	-1.12863	down
Ranbp3	0.00201258	0.00652427	-1.10681	down			Ldb2	7.35898486152326e-07	5.40745369207002e-06	-1.6776	down			Cyp2f2	4.27990698832443e-23	1.12646282916052e-21	-1.23663	down			Rara	0.0024004	0.00747078	-1.12722	down
Mllt6	0.00010772	0.000504472	-1.10636	down			Crip2	5.41992928465924e-14	1.06758105424751e-12	-1.6776	down			Dgkg	1.62506757485112e-06	7.08362789037668e-06	-1.23543	down			Prrg2	0.0030573	0.00922045	-1.12702	down
mt-Co1	8.83513741163204e-17	2.9644309154978e-15	-1.10455	down			Usp11	3.24229411428812e-05	0.000170953	-1.67746	down			Dennd4b	1.07198776677328e-05	4.0453104590389e-05	-1.23429	down			Map2k7	0.000939249	0.00325498	-1.12459	down
Flcn	0.00637137	0.0174888	-1.10248	down			Aldh3b1	9.71585040577855e-05	0.000462957	-1.67718	down			Ccdc39	8.35517074318591e-49	7.60027373744192e-47	-1.23155	down			Tbxas1	0.0118159	0.0292884	-1.12282	down
Calr	0.000358558	0.00146406	-1.1009	down			Calcrl	8.42767007619279e-10	9.74185729415848e-09	-1.67535	down			Sigirr	0.00016169	0.0004949	-1.23053	down			Tlr5	0.00450523	0.0129074	-1.12029	down
Vars	0.0180541	0.0420399	-1.10062	down			Cdkn1b	7.26868438174163e-10	8.46026021072477e-09	-1.67517	down			5730522E02Rik	5.13446856050919e-05	0.000172312	-1.23	down			Dlst	1.42530612765617e-08	1.23457828877181e-07	-1.12017	down
Jund	0.00164301	0.00548268	-1.1	down			Rnasel	0.00112897	0.00414272	-1.67481	down			Slc12a7	2.31333594279478e-19	4.31462117388163e-18	-1.2293	down			Slc44a2	2.23024115830039e-23	8.64024273616178e-22	-1.12005	down
Usp19	0.000939639	0.00339196	-1.09849	down			Usf1	0.000144187	0.000663686	-1.67057	down			Jade2	0.000175577	0.000532845	-1.22778	down			Ptov1	0.00202996	0.00643096	-1.1193	down
Pdha1	0.0094966	0.024455	-1.09696	down			Psme3	0.000144261	0.000663768	-1.67054	down			Pa2g4	1.52518047297115e-05	5.60855372507477e-05	-1.22673	down			Atp6ap1	0.000685346	0.00246162	-1.11756	down
Inpp5k	0.00459043	0.0132353	-1.09684	down			Cfap57	0.0153633	0.0407026	-1.67006	down			Tmem183a	4.01489874410147e-07	1.90546910646829e-06	-1.2251	down			Srrm1	2.75764258634519e-14	4.80397378520582e-13	-1.11709	down
Dpyd	0.0126298	0.0311128	-1.09596	down			Gzf1	1.85682970646467e-15	4.23048300047338e-14	-1.66801	down			Ilkap	7.01922651560068e-15	8.56345634903282e-14	-1.22458	down			Cog1	0.000218826	0.000883815	-1.11565	down
Srsf6	3.31284335843414e-08	3.50315563647185e-07	-1.09561	down			Neat1	1.79293953874182e-293	3.51983913780665e-290	-1.66768	down			Traf2	1.16587670513115e-08	7.04553696515739e-08	-1.22366	down			9930012K11Rik	0.000115989	0.000499009	-1.11535	down
Rack1	1.42050818233878e-06	1.05548954733902e-05	-1.09553	down			Pgghg	0.00023797	0.00104009	-1.66764	down			Tek	7.16885304406708e-06	2.77702674885975e-05	-1.22196	down			Mier3	0.0010334	0.00352633	-1.11446	down
Eif4b	4.30391597912713e-05	0.000226204	-1.09531	down			mt-Co1	4.54211919739324e-95	2.1400648810438e-92	-1.66731	down			Palmd	2.40395650820203e-05	8.55785409888606e-05	-1.22078	down			Bod1l	8.26678483746223e-09	7.45926460362902e-08	-1.11249	down
Poldip2	0.0158194	0.0375846	-1.09514	down			Zfp688	0.000258265	0.00111842	-1.66469	down			Dpagt1	0.000644164	0.00173822	-1.22017	down			Furin	0.000986819	0.00339415	-1.11245	down
Eif5a	0.016412	0.0388071	-1.09396	down			Wdr45	2.6041796547274e-10	3.2528772166526e-09	-1.6646	down			Thra	2.48558288586252e-08	1.43117681989974e-07	-1.21982	down			Rarg	5.19754270417105e-06	2.9935846921139e-05	-1.11132	down
Erbb3	5.12086832709559e-05	0.000263915	-1.09259	down			Cul7	5.3852251592314e-07	4.05416805913473e-06	-1.66414	down			Efcab12	2.78974938221956e-13	2.91336365494631e-12	-1.21922	down			Zfp36	0.00371743	0.0109319	-1.11056	down
Coq4	0.0129521	0.0317984	-1.09237	down			Fads2	8.76850503988901e-07	6.33257025535577e-06	-1.6624	down			Ddx21	3.81709710330205e-06	1.56085555840861e-05	-1.21779	down			Arfip2	2.23658232390913e-05	0.000112363	-1.10979	down
Pcf11	3.41990185164507e-08	3.59619422415436e-07	-1.09228	down			Gid8	0.000667125	0.00260546	-1.66033	down			Golga4	3.52328737314341e-27	1.20981755163898e-25	-1.21502	down			Zdhhc3	3.44413458814969e-06	2.04105601506253e-05	-1.10825	down
Ccz1	0.000365428	0.00148943	-1.09091	down			Thra	4.00808449495736e-14	7.94801805826646e-13	-1.65957	down			Strn4	2.26480398498121e-08	1.30987268958479e-07	-1.21397	down			Pdcd11	0.00550294	0.0152931	-1.10808	down
Bsdc1	0.0106248	0.0269158	-1.08971	down			Slc4a2	6.95805810198316e-16	1.65908838832509e-14	-1.65788	down			Ggcx	0.00441273	0.00976942	-1.21376	down			Ranbp3	0.000338798	0.0013132	-1.10643	down
Pnn	8.0586103769041e-06	5.04583226119224e-05	-1.08883	down			Trib2	0.00297343	0.00985206	-1.6574	down			mt-Co1	1.75043301961672e-51	1.779606903277e-49	-1.21358	down			Sel1l	2.02706575622087e-09	1.99051211143656e-08	-1.1055	down
Tep1	0.000414307	0.00165973	-1.086	down			Smarcd2	7.03847184207981e-11	9.54040964647388e-10	-1.65728	down			Ap3m2	6.18426016239724e-06	2.41911647997206e-05	-1.21309	down			Plec	4.25626603346691e-07	2.93565488065605e-06	-1.1051	down
Nr2f2	0.000542741	0.00210428	-1.08568	down			Zfand2b	0.000705981	0.00273364	-1.65649	down			Abca17	0.000134684	0.000418631	-1.21217	down			Zfyve21	0.00277153	0.0084968	-1.10484	down
Timm44	0.00717373	0.0193729	-1.08532	down			Lypla2	3.80180265175981e-06	2.43619990602308e-05	-1.65616	down			Wbp2	1.28327407495361e-06	5.63879328697838e-06	-1.21185	down			Dgke	0.00643018	0.0174405	-1.10434	down
Xbp1	0.00403724	0.0118816	-1.08522	down			Myo16	0.00188818	0.00656471	-1.65446	down			Nell1	9.1077531747131e-05	0.00029286	-1.21169	down			Anapc2	0.00185363	0.00593511	-1.10413	down
Kif1bp	0.00481061	0.0137555	-1.08346	down			Atraid	3.65651023031954e-05	0.000191083	-1.65275	down			Mtss2	0.00079887	0.00211064	-1.2116	down			Tle5	0.000678916	0.00244078	-1.104	down
Strn4	0.00272051	0.00845718	-1.07758	down			Thap7	0.00229492	0.00783532	-1.65132	down			Cyyr1	9.22846847539438e-09	5.64597156872211e-08	-1.2111	down			Hsp90ab1	5.4275126250719e-11	6.64662183552211e-10	-1.10379	down
Pan2	0.000153119	0.000690252	-1.07722	down			Proz	1.20183753166748e-08	1.17774078914403e-07	-1.64702	down			Mab21l4	2.55927124547592e-05	9.09203248221491e-05	-1.21085	down			Usp20	6.72852735901143e-05	0.000303916	-1.10272	down
Ddx3x	1.58382184844612e-06	1.15758743923194e-05	-1.07714	down			Nab2	2.68526997123675e-06	1.77496043721648e-05	-1.64483	down			Urb1	4.06107535263104e-06	1.64956331401426e-05	-1.21059	down			Cntrl	1.3936696974299e-08	1.20851959174684e-07	-1.10257	down
Dgkz	0.000150501	0.000679606	-1.07589	down			Ank2	0.000110485	0.000520146	-1.64455	down			Tmem107	0.000104752	0.000331992	-1.20983	down			Rpap1	0.000676773	0.00243532	-1.09925	down
Myl12a	0.00185275	0.00608051	-1.0755	down			Gnl1	2.73070544539324e-05	0.000146939	-1.64443	down			Pdk1	4.87770184350726e-05	0.000164547	-1.20977	down			Plekhn1	9.88490186283881e-06	5.37526053114007e-05	-1.09865	down
Ifi27	0.00109475	0.00387597	-1.07519	down			Bud23	2.72678963144309e-05	0.000146795	-1.64442	down			2610507B11Rik	5.31824929231756e-14	5.91106593369058e-13	-1.20933	down			Zfp58	0.00928501	0.0238779	-1.09845	down
Itpr2	5.90767791655396e-08	5.87958132571177e-07	-1.07408	down			Flcn	3.72630466275582e-17	1.01837917917867e-15	-1.64412	down			Cyp4f17	9.01378461335849e-05	0.000290199	-1.20929	down			Amer1	3.41715259617012e-06	2.02815299286408e-05	-1.09793	down
Zfand1	0.00470364	0.0135128	-1.07314	down			Prr12	9.26572483818461e-08	7.92024476552805e-07	-1.64337	down			Entr1	6.47784372586787e-10	4.55116798355351e-09	-1.20693	down			Vamp8	1.12856797050907e-05	6.06079916300285e-05	-1.09613	down
Ip6k2	4.30061546460591e-06	2.85701705718849e-05	-1.07289	down			Fdps	1.81386699878147e-09	2.00239356875791e-08	-1.6432	down			Rasgef1a	1.54000738534499e-07	7.80541377616203e-07	-1.20616	down			Taf11	0.0163492	0.0382092	-1.09574	down
Sun1	0.000510286	0.00199794	-1.07158	down			Grk2	4.48886808858675e-13	7.73055092206907e-12	-1.64245	down			Ankrd66	3.77548158356349e-07	1.80589225191667e-06	-1.20597	down			Celsr1	0.0122199	0.0301116	-1.09473	down
Vps39	0.00187271	0.00613841	-1.0713	down			Tada1	1.4060732335673e-06	9.78849681926075e-06	-1.64236	down			Rnf167	2.10077266559781e-09	1.38581504721688e-08	-1.20557	down			Sftpa1	3.8346569159767e-06	2.25702746823209e-05	-1.09422	down
Tmem39a	0.000491189	0.00193076	-1.06953	down			Pik3r2	3.1983246877381e-07	2.48995812933689e-06	-1.64215	down			Mrgbp	2.0982905897224e-06	8.9803026889894e-06	-1.20537	down			Abcb8	0.0123034	0.030261	-1.09267	down
Kin	0.0114331	0.028581	-1.06934	down			Gtf3a	0.00505338	0.0156244	-1.63736	down			Fbxl18	2.04064422684655e-05	7.36563892530412e-05	-1.2047	down			Sh3tc1	0.00047949	0.0017865	-1.09188	down
Wsb1	7.74340219629208e-05	0.00037707	-1.06392	down			Fam89b	7.3295355219934e-05	0.000359428	-1.63695	down			Ptprt	1.84453521528372e-07	9.23157827340354e-07	-1.20432	down			Rab11fip5	0.000117101	0.000503514	-1.09098	down
Fam133b	0.00124851	0.00433166	-1.06294	down			Mul1	0.00504955	0.0156194	-1.63695	down			Kcnab1	0.000163618	0.000500212	-1.20195	down			Slc38a7	0.0116555	0.0289514	-1.08975	down
Rgl2	7.39060938021649e-05	0.000362331	-1.06203	down			Sema6d	3.21501900357968e-06	2.09224910735719e-05	-1.63468	down			Dlg3	3.63103230359934e-05	0.000125513	-1.20142	down			Stk16	0.0116571	0.0289514	-1.08974	down
Hexa	0.00820537	0.021728	-1.06201	down			Fbxw5	1.46668732415208e-08	1.42190205688785e-07	-1.63364	down			Cyhr1	2.19361398044316e-09	1.44522090071128e-08	-1.19943	down			Ndor1	0.0116594	0.0289514	-1.08973	down
Tob1	0.000664956	0.00251557	-1.06063	down			Tchp	3.60580028472028e-06	2.32472477031857e-05	-1.63305	down			Mfn2	0.000147536	0.000454529	-1.19884	down			Nt5c3	0.0205668	0.046247	-1.08934	down
Fbf1	0.00913733	0.0237311	-1.05987	down			Gm29724	1.28094080382905e-15	2.98185804907161e-14	-1.6314	down			Slc1a5	8.46840489326596e-20	1.62024647127616e-18	-1.19848	down			Elfn1	0.00100544	0.00344754	-1.08771	down
Il17ra	0.0103114	0.0262052	-1.05959	down			Megf11	0.00152142	0.00542102	-1.63137	down			Cdan1	0.0025155	0.00596246	-1.19688	down			Aqp5	9.74921047958352e-12	1.29995037678967e-10	-1.08622	down
C77080	5.09450035613851e-06	3.33153510131689e-05	-1.05948	down			Rbm3	9.60197143234655e-24	4.30044188219049e-22	-1.63073	down			Zfp36	4.81071054774474e-06	1.92465541589942e-05	-1.19517	down			Thsd4	4.27787012364638e-08	3.45916663061624e-07	-1.08585	down
Srrm2	4.91356029200154e-32	6.51210524033271e-30	-1.05906	down			Npm3	0.000377356	0.00157397	-1.62913	down			Ubtf	1.1148102617354e-07	5.79768425987766e-07	-1.19392	down			Prkcd	4.26085744267845e-17	9.72999909270883e-16	-1.08494	down
Gna11	0.0128675	0.0316102	-1.05604	down			Ptov1	2.35357744348516e-07	1.88847334515066e-06	-1.62862	down			Wsb1	2.31920159893679e-19	4.31779543644066e-18	-1.19346	down			Scn1b	0.00809204	0.0212593	-1.08411	down
Dixdc1	1.2192795895356e-06	9.18154478786659e-06	-1.05429	down			Pde11a	0.00850787	0.0246166	-1.6276	down			Calcoco1	1.17489902068661e-06	5.20004389437478e-06	-1.19208	down			Bmpr1b	0.00639368	0.0173597	-1.08145	down
Mta2	0.00559406	0.0156139	-1.05376	down			Lrch4	5.1963783267209e-06	3.21978644452633e-05	-1.62741	down			Tom1	5.10421589067146e-11	4.08101147157001e-10	-1.19178	down			Wwp2	4.66264896033908e-05	0.000218329	-1.07665	down
Mtus1	9.23342070889709e-18	3.61695376734727e-16	-1.05167	down			Gna11	6.94968017628891e-07	5.13552589689505e-06	-1.62426	down			Dnaaf3	2.25696692558599e-12	2.1199952009354e-11	-1.19164	down			Dnajc21	0.00616186	0.0168505	-1.07612	down
Klhl5	1.30580125199968e-05	7.78390671356928e-05	-1.04949	down			Tead3	2.43093563015651e-10	3.04941328941571e-09	-1.62408	down			Trub1	0.00403925	0.00903517	-1.1908	down			Scarf1	3.23945222219678e-07	2.28492884549332e-06	-1.07589	down
Arrb1	0.0216216	0.0489424	-1.04808	down			Flna	4.21304716634161e-18	1.25429828804942e-16	-1.62386	down			Klc4	0.00401337	0.00898891	-1.19054	down			Hsph1	0.00980442	0.0250621	-1.0746	down
Pyroxd1	0.00541146	0.0152218	-1.04801	down			Llgl1	8.49390496551275e-06	5.06580792854555e-05	-1.62385	down			Creld2	0.000127235	0.000396701	-1.18789	down			Dnmt1	0.0223239	0.0494978	-1.07317	down
Gpam	2.22223986971608e-06	1.57357537346236e-05	-1.04789	down			Mlf2	1.06596448825804e-08	1.05512568967996e-07	-1.62281	down			Tspan18	0.00233574	0.00557821	-1.18753	down			Atp5a1	6.34210972691908e-05	0.000289315	-1.07198	down
Gpr137b	0.0118768	0.0295416	-1.04789	down			Sh3bp5	0.000848008	0.00322216	-1.6221	down			Sgk1	4.48368495213644e-07	2.11344604334795e-06	-1.18693	down			Ube2j1	0.00430067	0.0123897	-1.0717	down
Acp6	0.0176891	0.0413961	-1.04789	down			Rbm12b1	0.000327843	0.00138609	-1.6218	down			Zfp715	5.27220963051222e-06	2.09073858005398e-05	-1.18569	down			Wiz	0.000258994	0.00103002	-1.07167	down
Exoc1	0.00445716	0.0129025	-1.04789	down			Stoml2	0.000891842	0.00337131	-1.6213	down			Hcfc1	1.70821280119115e-05	6.2329932260212e-05	-1.18545	down			Hcfc1	0.00436582	0.0125495	-1.07068	down
Mlh1	0.0176954	0.0413986	-1.04787	down			Adamtsl5	1.33298718100854e-05	7.65914927078031e-05	-1.62033	down			Mapk15	3.52039542691996e-18	5.88814525438064e-17	-1.1851	down			Myh14	1.13333436979556e-28	6.48917260117501e-27	-1.0706	down
Hnrnpd	1.00987767072521e-06	7.78153802093688e-06	-1.04787	down			Mif4gd	1.09394077777009e-12	1.80217180718236e-11	-1.62025	down			Dnah7b	1.42705638204527e-38	9.13492264309224e-37	-1.18474	down			Stub1	0.000896923	0.00313189	-1.06948	down
Sf3a1	0.0144982	0.0350105	-1.04784	down			Slc35c2	3.20784212622309e-05	0.000169364	-1.61825	down			Jag1	1.93434699898976e-21	4.28614922639398e-20	-1.18447	down			Ppp1r15a	0.0159479	0.0374394	-1.06619	down
Ubn1	1.48095698950524e-07	1.3646083407353e-06	-1.04783	down			Jag1	1.82452352222403e-12	2.93193213755481e-11	-1.6182	down			Megf6	5.33444706503898e-10	3.79672038877517e-09	-1.18417	down			Fbxw9	0.0166358	0.0388086	-1.06579	down
Rnf8	0.00141386	0.00481704	-1.04771	down			Rabgef1	5.38057246274261e-32	3.84107654779668e-30	-1.61747	down			Rarg	1.05726667495979e-06	4.71563673949808e-06	-1.18341	down			Sf3a3	0.0130087	0.031577	-1.06479	down
Muc1	0.000974606	0.00350523	-1.04475	down			Zfp825	0.000541318	0.00216656	-1.61552	down			Il17re	0.000207734	0.000620125	-1.18298	down			Stx7	5.52282504469551e-09	5.09552590320426e-08	-1.06323	down
Esrra	0.00627731	0.0172843	-1.04294	down			Atp8b2	0.0144371	0.0386523	-1.61549	down			Dagla	5.04610494673763e-05	0.000169566	-1.18192	down			Dazap1	4.28060706435429e-09	4.01120183034018e-08	-1.06216	down
Plec	0.00849528	0.0223394	-1.04023	down			Erbb2	4.52419990915368e-08	4.09927313307086e-07	-1.61532	down			Zhx1	0.0014004	0.00350608	-1.18167	down			Gsn	2.13158045243336e-11	2.72108475132764e-10	-1.0604	down
Zmiz2	0.0043682	0.0126959	-1.03848	down			Zfp235	0.0144474	0.0386588	-1.61531	down			Prpf40b	2.51247736356754e-08	1.4458596148832e-07	-1.18158	down			Actb	2.48346743796823e-14	4.38520656223551e-13	-1.05949	down
Fam98a	0.0216804	0.0490338	-1.03573	down			Dynll2	1.00070952160185e-06	7.12657645401946e-06	-1.61527	down			Psmd7	7.04160344509965e-11	5.55296028332193e-10	-1.1787	down			Ercc4	0.00821171	0.021494	-1.05619	down
Mfsd11	0.0172704	0.0405954	-1.03238	down			Hmgb3	2.27358115100817e-05	0.000124214	-1.61524	down			Fam161a	1.12214601471826e-24	3.27793075285306e-23	-1.1786	down			Parp10	0.000753216	0.00267944	-1.05518	down
Hnrnpk	3.89109969432682e-08	4.03416229065018e-07	-1.03159	down			Eif4a1	1.56329377911356e-28	9.39491705315235e-27	-1.61397	down			Pdcd11	2.89815119427306e-05	0.000101946	-1.17446	down			Sptan1	3.48735636780792e-29	2.02657045045674e-27	-1.05459	down
Gas6	7.88671359179855e-06	4.94989317142716e-05	-1.03106	down			Atn1	3.41939324087074e-10	4.20428319250694e-09	-1.61248	down			Rbak	0.000863867	0.00226506	-1.17399	down			Cwc25	0.00595257	0.0163559	-1.05229	down
Prkab1	0.00125959	0.00436247	-1.03029	down			Shh	5.58024723003794e-08	4.95325788414596e-07	-1.61241	down			Grk2	3.50796856280726e-11	2.86889858015074e-10	-1.1704	down			Srsf7	1.18357561920091e-07	8.94806150166745e-07	-1.05064	down
Pdlim2	8.99277529730812e-05	0.000431306	-1.02993	down			Spns1	2.5447389869067e-10	3.1853858158102e-09	-1.61118	down			Setd1a	6.16876040606721e-07	2.84817655435962e-06	-1.17022	down			Eef2	2.45892584968349e-07	1.77129098903657e-06	-1.04981	down
Dctn2	0.010081	0.0256935	-1.02974	down			Trir	1.77373264988141e-10	2.26603003068906e-09	-1.61106	down			Gaa	1.66163067590837e-05	6.08013765320036e-05	-1.16943	down			Hmg20b	7.16453272846233e-06	4.00504065732492e-05	-1.04938	down
Entpd3	0.00796558	0.0212131	-1.02911	down			Pqlc1	1.53408669049993e-17	4.30238264938063e-16	-1.61083	down			Mterf4	3.104348960878e-05	0.00010872	-1.1693	down			Vps16	0.00981531	0.0250761	-1.04873	down
Clasrp	0.000458335	0.00181961	-1.02694	down			Tinf2	3.71620727718329e-05	0.00019403	-1.61057	down			Hsph1	7.48400677747061e-09	4.62509834817463e-08	-1.16786	down			St3gal5	9.12698875569916e-06	4.98749904846522e-05	-1.0485	down
Cep63	0.00605986	0.0167378	-1.0257	down			Nit1	2.88354919571451e-11	4.1108925592403e-10	-1.60976	down			Hsp90ab1	4.23015937971965e-22	1.01075467206665e-20	-1.167	down			Cep250	0.00273345	0.00839658	-1.04812	down
Prkg1	0.00346552	0.0104188	-1.02565	down			Traf7	1.1861125011068e-10	1.56277619133524e-09	-1.60929	down			Mfsd7a	0.000284953	0.000826793	-1.16687	down			Mdc1	0.0142448	0.0340991	-1.048	down
Tra2a	7.48696797777311e-20	3.67508452834887e-18	-1.02544	down			Angpt1	0.000166935	0.000755406	-1.60915	down			Scn7a	5.48561553125493e-07	2.54979081394503e-06	-1.16661	down			Plod2	4.06558082746993e-08	3.29777894828212e-07	-1.04799	down
Dlg4	0.0138205	0.0335575	-1.02513	down			Yars	9.30613051862949e-13	1.54826146015447e-11	-1.60905	down			Smcr8	0.00290897	0.00678499	-1.1653	down			Psmd4	6.53251310829576e-05	0.00029713	-1.04737	down
Alpk1	0.00140363	0.00478647	-1.02508	down			Csf1	0.000896625	0.00338722	-1.6082	down			Rbm17	2.93571430634817e-05	0.000103163	-1.16477	down			Zmiz2	0.0022385	0.00702871	-1.04415	down
Ces1d	7.59370318842387e-12	1.4909908087493e-10	-1.02356	down			Eln	4.18499244156831e-05	0.000215828	-1.60785	down			Tepsin	0.00608177	0.0129983	-1.16397	down			Aff3	0.00425135	0.0122703	-1.04287	down
Zmym5	6.67589124720699e-08	6.57827598485625e-07	-1.02243	down			Hnrnpl	2.59909756102537e-29	1.61982910959354e-27	-1.60765	down			Usp35	0.001453	0.00362244	-1.1631	down			Fbxw17	0.00316472	0.00950025	-1.0417	down
Stx4a	0.00228378	0.00725844	-1.0219	down			Fbxw9	2.01754668424589e-05	0.00011131	-1.60614	down			Pak6	0.000567599	0.00154691	-1.1619	down			Son	6.15956390953153e-56	8.12958036669864e-54	-1.03906	down
Trir	0.0027671	0.00858576	-1.02094	down			Csmd1	1.68713051612094e-06	1.1527094170179e-05	-1.60421	down			Pde2a	0.00352529	0.00802575	-1.16151	down			Asap2	0.000137732	0.000583208	-1.03886	down
Srsf3	1.88988961242751e-07	1.68858451663186e-06	-1.02028	down			Vps11	1.99262587725909e-09	2.1921111217007e-08	-1.60403	down			Gm12695	1.8141724040784e-25	5.56596681369615e-24	-1.16095	down			Slk	3.87567717776085e-17	8.95545940155007e-16	-1.03502	down
Slc22a5	0.00968457	0.0248185	-1.01875	down			Adgre5	5.98649999439939e-12	9.051987603855e-11	-1.60261	down			Zfp318	2.43368022591356e-10	1.80782692999452e-09	-1.1596	down			Rxrb	0.0111552	0.0280031	-1.03483	down
B4galt3	0.00408505	0.0120001	-1.01848	down			Satb2	0.00249051	0.0084177	-1.60206	down			Dvl1	1.45109243522838e-10	1.10890409383333e-09	-1.15878	down			Brf1	0.000855494	0.00300349	-1.03336	down
Rnaset2a	0.0186922	0.043246	-1.0164	down			Lhfpl3	0.00245794	0.00832913	-1.60152	down			Tars	0.00647263	0.0137487	-1.15865	down			Slc15a4	0.00150331	0.00492067	-1.03177	down
Ddx23	0.00791396	0.0210897	-1.01533	down			Glul	8.45804871398933e-05	0.000407474	-1.59994	down			Fbxw9	1.47078124620526e-06	6.43272944881846e-06	-1.15863	down			Ninl	0.0057957	0.0159756	-1.03112	down
Mcm3ap	0.0204438	0.0467018	-1.01495	down			Fam160b2	1.08188108393004e-06	7.67041821707329e-06	-1.59984	down			Flywch1	5.22356275661807e-06	2.07462067354e-05	-1.15745	down			Sirt1	0.00102376	0.00349957	-1.03091	down
Tmf1	0.00282336	0.00873593	-1.01418	down			Elac2	0.00161499	0.00571973	-1.59942	down			Tenm4	1.48927703384878e-05	5.48430498615477e-05	-1.1572	down			Tmem94	0.0132293	0.0319928	-1.03069	down
Pex2	0.00603987	0.0166884	-1.01412	down			Pkd2l2	0.000351594	0.00147645	-1.59657	down			Ahsa2	0.00334541	0.00767521	-1.1572	down			Klhdc8b	4.357038840929e-12	6.03705719827654e-11	-1.02834	down
Vamp8	0.000356832	0.00145888	-1.01329	down			Mrps5	0.000115186	0.000540332	-1.59614	down			Rsl1d1	5.03891151373608e-06	2.00975047682473e-05	-1.15664	down			R3hdm4	0.00218122	0.00686825	-1.02741	down
Sh2b1	0.0199733	0.0457454	-1.01314	down			Myh7	6.21421852305007e-14	1.20987239641334e-12	-1.59535	down			0610043K17Rik	0.00722198	0.0151266	-1.15636	down			Srebf1	0.00168634	0.00546008	-1.02679	down
Irf9	0.00888442	0.0232245	-1.01308	down			2510009E07Rik	4.18920546100387e-13	7.25656634193597e-12	-1.59491	down			Dscaml1	0.00332865	0.0076452	-1.15629	down			Smyd2	0.00162658	0.00528858	-1.02611	down
Rarg	0.000199565	0.000874832	-1.01298	down			Mfsd7a	0.00414004	0.013187	-1.59485	down			Slc7a11	0.00334739	0.00767804	-1.15492	down			Sar1a	0.000835913	0.00294248	-1.02482	down
Hmgcl	0.00750873	0.0201721	-1.01224	down			Clcn4	1.20041192873221e-09	1.35307675679777e-08	-1.59483	down			Zfhx2	9.09154528974925e-05	0.00029243	-1.15405	down			Adam22	0.00562432	0.0155804	-1.02213	down
Aldh4a1	0.00755769	0.0202968	-1.01087	down			Pecam1	1.70977367816429e-09	1.89458364582288e-08	-1.59472	down			Nsfl1c	3.3694927866543e-05	0.000117266	-1.15362	down			Cnot3	0.000172484	0.000711404	-1.02201	down
Aqp5	0.00013751	0.000627715	-1.01034	down			Pdhb	5.51655033166537e-10	6.56358044006933e-09	-1.59458	down			Noc2l	3.3417040913997e-05	0.000116482	-1.15361	down			Arl6ip4	0.00599269	0.0164465	-1.01822	down
Mbd1	0.0118753	0.0295416	-1.00677	down			Adgrl1	2.3869005842509e-07	1.91260557699941e-06	-1.59391	down			Spock2	0.000236564	0.000696922	-1.15315	down			Robo1	0.0145364	0.0346586	-1.01783	down
Dusp11	5.71377942282243e-05	0.000289217	-1.00512	down			Ssh3	0.000164533	0.000745686	-1.59297	down			Eml3	3.50282903260536e-05	0.000121527	-1.15286	down			Ppp1r9a	1.04863538761309e-29	6.33001842119621e-28	-1.01502	down
Vasp	0.0021635	0.00693717	-1.003	down			Rbm14	9.87822901583112e-08	8.41327979591286e-07	-1.59294	down			Baz1b	1.29886514335352e-23	3.57274046063024e-22	-1.1527	down			Dhrs3	8.96422454885011e-05	0.000396616	-1.01445	down
N4bp2	0.00117509	0.00412008	-1.00297	down			Themis2	0.00246665	0.00835144	-1.59075	down			Kdr	0.000203304	0.000608094	-1.15263	down			Tmem184b	0.000100456	0.000438728	-1.01298	down
Fgfr1	0.00576305	0.016046	-1.00004	down			Slc4a3	1.88773781654628e-05	0.000104885	-1.58937	down			Rad23a	0.00384021	0.00864402	-1.15098	down			Sart3	0.0151305	0.0358665	-1.0118	down
Fhdc1	0.00176039	0.0058198	-0.999018	down			Mrps18b	0.00248242	0.0083976	-1.58935	down			Ankrd54	1.50011874901837e-07	7.62186743131825e-07	-1.15038	down			Usp36	0.000591481	0.0021563	-1.01176	down
Ercc5	0.0151584	0.0364009	-0.995255	down			Pgs1	1.0856410913231e-31	7.61176572303265e-30	-1.58925	down			Wdr13	9.18057676566527e-11	7.17427136849652e-10	-1.14944	down			Hps3	0.00111856	0.00378375	-1.01176	down
Brms1	0.0130314	0.0319537	-0.991978	down			Lrrc14	0.0024897	0.0084174	-1.58913	down			Pttg1ip	0.00036138	0.00102279	-1.14912	down			Bcl7b	0.0211917	0.047365	-1.01175	down
Otud4	2.87354322056212e-05	0.000158134	-0.990804	down			Tuba4a	0.000545589	0.00217921	-1.58888	down			Spag17	1.14029428994125e-62	2.07453540117383e-60	-1.14897	down			Otud5	5.11785004245187e-07	3.46846808360076e-06	-1.01138	down
Cnot10	2.38104322625647e-05	0.000134094	-0.984964	down			Kdr	0.00026001	0.00112391	-1.58673	down			Dgat1	3.08664328552934e-05	0.000108137	-1.14861	down			Gss	0.00575838	0.0158945	-1.01125	down
Man1b1	0.00805222	0.0214102	-0.983758	down			Telo2	2.12501452966357e-05	0.000116801	-1.5857	down			Atrx	7.83329437467668e-67	1.56213966664225e-64	-1.14835	down			Ppil2	2.99522669162735e-05	0.00014628	-1.00633	down
Cct4	0.00805305	0.0214102	-0.983733	down			Smim1	0.000271165	0.0011687	-1.58548	down			Ttc9	5.27906245933774e-06	2.09265587550965e-05	-1.14751	down			Pdgfa	1.79308381911162e-23	7.01645412031265e-22	-1.00405	down
Ext2	0.00806375	0.0214243	-0.98367	down			Espl1	0.0105103	0.0295184	-1.58442	down			Plin3	0.000165221	0.000503777	-1.14744	down			Eps8l2	1.08298421421496e-19	3.03352448780285e-18	-1.00373	down
Mcur1	0.0084587	0.022258	-0.982743	down			Rhot2	3.07762038695946e-05	0.000163657	-1.58363	down			Gm16201	2.42262176846891e-10	1.80090234688334e-09	-1.14668	down			Tmbim1	0.000162962	0.000677154	-1.00195	down
Cul9	0.00980858	0.0250878	-0.980697	down			Zscan26	9.40922170488343e-27	4.90403639211602e-25	-1.5811	down			Dnah3	1.12592213863988e-55	1.42387958264579e-53	-1.14527	down			Ubp1	4.33539600066225e-06	2.52314862908497e-05	-1.00174	down
Otulin	0.013101	0.0320847	-0.979358	down			Dgkz	1.60445493380127e-14	3.29248687547825e-13	-1.5798	down			St6galnac4	0.0159252	0.0301964	-1.1448	down			Inpp5k	5.78868645165754e-06	3.30230779480273e-05	-1.00115	down
Dync1h1	2.33935419808308e-06	1.65209099317555e-05	-0.978055	down			Gm43388	0.00444457	0.014013	-1.57953	down			Tmem39b	0.0159218	0.0301955	-1.14478	down			Dab2ip	1.26622423577606e-10	1.45429028377407e-09	-0.999941	down
Mylk	0.0119345	0.0296759	-0.977534	down			Ntm	1.16309516975281e-05	6.742174214822e-05	-1.57931	down			Kcnk2	3.0353383730295e-07	1.47361699102603e-06	-1.14425	down			Ankrd50	0.00251572	0.00778614	-0.999451	down
Ppid	0.0145514	0.0351071	-0.974072	down			Dpp6	8.29989249656433e-05	0.000401003	-1.57909	down			mt-Nd4	2.83891069893561e-38	1.8061045366848e-36	-1.14376	down			Dennd2d	0.00180672	0.00579921	-0.999412	down
Casp8ap2	0.00835823	0.0220666	-0.971327	down			Slc25a1	9.85712513576629e-05	0.00046893	-1.57904	down			Fxr2	1.48026166856424e-08	8.79170303723432e-08	-1.14225	down			Llgl2	3.04765975734667e-08	2.51133614078926e-07	-0.998733	down
Map2k3	0.0035035	0.010529	-0.969875	down			Fbxl19	9.05062792402685e-10	1.03905795630714e-08	-1.57833	down			Smim15	4.32968305559212e-05	0.000147548	-1.14209	down			Srcap	9.64787660732629e-10	9.83350983524213e-09	-0.997043	down
Hjurp	0.0080933	0.0214956	-0.966405	down			Tnfsf13	0.00128234	0.00465045	-1.57826	down			Parp2	4.74110923649259e-05	0.000160356	-1.14048	down			Sod1	0.00283934	0.00867056	-0.99636	down
Usp36	0.0016771	0.00558003	-0.965829	down			Tppp3	0.00035275	0.00148024	-1.57773	down			Cdc25b	0.00123253	0.00312426	-1.1402	down			Adrb2	0.00302952	0.00916149	-0.996301	down
Dnajc25	0.0217132	0.0490939	-0.965358	down			Ankrd54	4.50233628828879e-10	5.42259909404434e-09	-1.57696	down			Col6a2	0.00143729	0.0035889	-1.13875	down			Prrc2c	1.41064825550491e-20	4.29557884473153e-19	-0.995653	down
Cic	0.00956888	0.0245616	-0.96384	down			Slc8b1	2.57277479290519e-06	1.70730784707776e-05	-1.57624	down			Ivns1abp	5.87552988833883e-20	1.14099709629351e-18	-1.13837	down			Ptprs	0.00353209	0.01045	-0.99453	down
Ivd	0.0153102	0.0366487	-0.961346	down			Fyb2	0.00532698	0.0163701	-1.57598	down			Btbd2	0.00105163	0.0027007	-1.1381	down			Mia3	9.4555323365042e-05	0.000415755	-0.993872	down
Rpn2	0.00175609	0.00581368	-0.960803	down			Oard1	0.000745868	0.00286268	-1.575	down			Mpeg1	4.75269971124897e-07	2.23011294143221e-06	-1.13683	down			Atxn2l	1.06891014921572e-05	5.76826287729922e-05	-0.991553	down
Med25	0.0177483	0.041498	-0.960065	down			Cars	4.54010727758522e-06	2.8506355875627e-05	-1.5731	down			Mphosph8	3.23497824620603e-17	4.99207208529114e-16	-1.13615	down			2410004B18Rik	0.0222726	0.0494231	-0.991138	down
Stk19	0.00160889	0.00538238	-0.959283	down			Itpr2	4.19719017812466e-20	1.44981534041438e-18	-1.57266	down			9530036O11Rik	1.44586475029867e-09	9.71089213769248e-09	-1.13544	down			Slc23a2	2.99070897786508e-06	1.79281376525291e-05	-0.990042	down
Trabd	0.00324353	0.00985955	-0.959006	down			Tmem94	2.31742279711017e-09	2.51121647903963e-08	-1.57058	down			Slc35e3	2.26022073841639e-08	1.30795139829118e-07	-1.13488	down			AU021092	0.0205131	0.046149	-0.986639	down
Jup	0.00876107	0.0229624	-0.957131	down			Slx1b	0.00728207	0.0215679	-1.56891	down			Bcorl1	0.000597992	0.00162249	-1.13247	down			Clcn6	0.00121721	0.00407322	-0.986553	down
Dnaja2	0.000111793	0.000521397	-0.951295	down			Ccdc97	0.000737737	0.00283795	-1.56802	down			Ptp4a3	0.000446976	0.00124266	-1.13188	down			Dctn2	0.00144536	0.00475295	-0.985322	down
Ccnk	0.018235	0.0423742	-0.949493	down			Ivns1abp	1.79994101197999e-18	5.5501322461027e-17	-1.56656	down			Yrdc	0.0265361	0.0468949	-1.13025	down			Kif1bp	0.00145961	0.00479172	-0.985108	down
Acly	0.000609985	0.00233202	-0.948848	down			Plch2	0.000812288	0.00309843	-1.56626	down			Srsf6	1.95323181459014e-17	3.05505488948714e-16	-1.13018	down			Dhx57	2.07063460443821e-06	1.26860988707792e-05	-0.983974	down
Usp48	2.48429457813633e-05	0.000139415	-0.948737	down			Cers4	1.26250198849009e-07	1.05021263576446e-06	-1.56605	down			Polg	1.87155811458093e-06	8.08669068675179e-06	-1.12972	down			Plekhg2	0.00199226	0.00632955	-0.983765	down
Cd164	0.00367145	0.01097	-0.948381	down			Plscr4	0.0076451	0.0225129	-1.56413	down			Sympk	3.9349262577652e-07	1.87437690826941e-06	-1.12895	down			Crybg3	3.02571892082408e-05	0.000147535	-0.983638	down
Nampt	0.00104168	0.0037046	-0.947051	down			Ankzf1	0.000137625	0.000635971	-1.5631	down			Map4k2	2.68563680236422e-08	1.53782736833335e-07	-1.12778	down			Plcb1	0.00635891	0.0172834	-0.98004	down
Nisch	1.6192866792862e-10	2.57017318836005e-09	-0.944734	down			Ppp2r5d	2.94908110387386e-06	1.93522152214653e-05	-1.56292	down			Gm49539	0.00490009	0.0107222	-1.12764	down			Trim8	0.000404669	0.00153895	-0.97989	down
Sf3b1	1.79989985081707e-12	3.91060208024517e-11	-0.943493	down			Pwp2	0.00695776	0.0207535	-1.56291	down			Gramd2	1.30519718241385e-17	2.06955577700789e-16	-1.12757	down			Cdc42ep3	0.00846308	0.0220261	-0.979596	down
mt-Nd1	3.95354060995924e-11	6.92479183488895e-10	-0.940187	down			Sertad3	0.00696036	0.0207547	-1.56285	down			Tada1	0.00094746	0.00246121	-1.12621	down			AU020206	5.21540591770216e-05	0.000242006	-0.978652	down
Rara	0.0200273	0.0458558	-0.939912	down			Tgfbr3	6.58866285021244e-06	4.01489186304461e-05	-1.56278	down			Fam221a	1.12689743456139e-05	4.23710166657054e-05	-1.12522	down			Chchd2	0.00740107	0.0196831	-0.977964	down
Tle3	0.00476698	0.0136587	-0.939911	down			Ntn5	0.000135728	0.000627697	-1.5626	down			Prpsap1	2.26001940680916e-06	9.63667814498805e-06	-1.12437	down			Odr4	0.000739232	0.00263451	-0.97708	down
Trim8	0.00887339	0.0232033	-0.938794	down			Uspl1	4.26306486964668e-10	5.17143574660847e-09	-1.56103	down			Ppm1m	0.0027124	0.00636659	-1.12241	down			Tbc1d9b	2.47853534094228e-05	0.000123404	-0.976925	down
Elovl1	0.00132343	0.00454991	-0.933276	down			Pyroxd1	5.76105141566075e-09	5.88036608536118e-08	-1.56083	down			Axl	1.96279267726465e-06	8.44921546834138e-06	-1.12191	down			Trim26	1.62299764414247e-05	8.41430269969202e-05	-0.976314	down
Cuedc1	0.00117267	0.0041134	-0.933203	down			Snapc4	5.66280756559619e-07	4.24044566529927e-06	-1.56054	down			Cftr	8.07402826778533e-07	3.67226636565499e-06	-1.12003	down			Nr2f2	0.0169878	0.0394524	-0.975787	down
Prkag2	0.000349794	0.00143158	-0.931011	down			Zbtb21	2.59703879633511e-05	0.000140259	-1.56017	down			Pald1	0.000109404	0.000345889	-1.11917	down			Scamp2	2.21273925506685e-05	0.000111381	-0.97523	down
Eif4g2	7.08414410409403e-06	4.49395554132383e-05	-0.930683	down			Zdhhc16	2.53054279863788e-05	0.000136856	-1.55959	down			R3hdm4	4.21282539552953e-06	1.70852559059997e-05	-1.11659	down			Fcf1	0.0204252	0.0460084	-0.974292	down
Idh2	0.000197342	0.000866517	-0.929931	down			Prrg1	4.60539716666124e-06	2.88547729926078e-05	-1.55908	down			Prpf4b	1.08598741214521e-40	7.50779297596387e-39	-1.11629	down			Csf1r	1.45523330779683e-06	9.22042454663458e-06	-0.974268	down
Slc35f3	0.00798695	0.0212558	-0.929686	down			Egr1	0.001017	0.00378492	-1.5582	down			Fbh1	6.26374806563078e-08	3.40435363944398e-07	-1.1154	down			Mto1	0.00862209	0.0223577	-0.970754	down
mt-Co3	2.84216931482688e-17	1.04633936997701e-15	-0.928982	down			Cd164	1.08511478636236e-08	1.07317943480791e-07	-1.55728	down			Trir	2.63722248064094e-07	1.29243842742186e-06	-1.11518	down			Mdm2	7.96506280856014e-11	9.49979454597903e-10	-0.970678	down
Pdhb	0.00910084	0.0236658	-0.92777	down			U2af1	4.7108394741726e-19	1.54565398791864e-17	-1.55637	down			Actr5	0.000857424	0.00224987	-1.11508	down			Rpn1	0.000805644	0.00284515	-0.969448	down
Zc3h4	0.00426973	0.0124506	-0.926439	down			Pnrc2	9.20463739538249e-07	6.61509602685847e-06	-1.55568	down			Wdr17	0.00253089	0.0059962	-1.11492	down			Taz	0.000381556	0.00146292	-0.96927	down
Lgals8	0.0016839	0.00560033	-0.926072	down			Msmo1	2.50791921114513e-08	2.36137333238038e-07	-1.55341	down			Usp36	4.96729941463357e-09	3.14858770964243e-08	-1.11472	down			Flywch1	0.00414177	0.0120074	-0.968851	down
Ewsr1	7.13423442854006e-09	8.51823305942201e-08	-0.924856	down			Tmem161a	4.33685433255798e-05	0.000223268	-1.55201	down			Pan2	1.15605760286611e-07	5.99715724948551e-07	-1.11271	down			Itpr2	0.00349605	0.010367	-0.967367	down
Hp1bp3	9.94673395056877e-06	6.11754357953494e-05	-0.92445	down			Cpne4	0.0186284	0.0479276	-1.55117	down			Hexim1	0.000304533	0.000876738	-1.11257	down			Ccnl2	5.18576974061536e-14	8.72172547951874e-13	-0.967147	down
Tle2	0.00554758	0.0155332	-0.924098	down			Rad9a	0.00066183	0.0025865	-1.54819	down			Zfand1	0.000506779	0.00139657	-1.11139	down			Washc5	0.00366635	0.0108143	-0.965932	down
Knop1	0.00162013	0.0054154	-0.921449	down			Sag	0.00204008	0.00704488	-1.54648	down			Ppp2r5d	0.00245005	0.0058233	-1.10915	down			Tnik	0.0155238	0.0366092	-0.965435	down
Eps8l2	3.566669785712e-05	0.000191507	-0.921271	down			Elovl1	5.90390024604522e-39	5.79517008318055e-37	-1.54597	down			Brpf1	1.26688243871163e-06	5.56912712566323e-06	-1.10862	down			Hdac9	0.00616559	0.016852	-0.964688	down
Marveld1	0.00562926	0.0157066	-0.919737	down			Kat8	7.12212284807683e-05	0.00035057	-1.5457	down			Wnk2	0.00163163	0.00401709	-1.10664	down			Pnn	1.56195666851626e-06	9.78516217034281e-06	-0.961777	down
Pkn1	0.00458856	0.0132348	-0.919377	down			Nr1d2	2.17952399891453e-20	7.70949344841268e-19	-1.54506	down			Cct6a	3.58779641484033e-05	0.000124142	-1.10607	down			Nol8	0.0221043	0.0490808	-0.959922	down
Cct8	0.0143177	0.0346062	-0.916773	down			Cdk5	0.000365302	0.00152801	-1.54504	down			Foxa2	2.17362142306996e-07	1.07694477578765e-06	-1.10553	down			Dpysl2	2.70023088560686e-14	4.72818258972597e-13	-0.957366	down
Arid1a	1.29850666744442e-09	1.76508119991761e-08	-0.916427	down			Asl	0.00202597	0.0070023	-1.54495	down			Map2k7	8.98421030904289e-05	0.000289426	-1.10499	down			Afap1	0.00392008	0.01145	-0.95714	down
Cnot3	0.00125528	0.00435008	-0.91569	down			Utp15	0.00108175	0.00399934	-1.54476	down			Myo7a	0.0129422	0.0251708	-1.1037	down			Hmgcl	0.00255726	0.00790213	-0.956308	down
Gm29724	0.0164581	0.0389046	-0.912712	down			Pla2g4f	3.29706963719588e-16	8.15886202868283e-15	-1.54446	down			Slc9a5	0.0131478	0.025495	-1.10316	down			Gps2	0.014275	0.0341503	-0.953851	down
Ccdc186	0.00393966	0.0116289	-0.911517	down			Slc25a37	1.96494188521546e-10	2.50216761794085e-09	-1.54283	down			Efnb2	0.00034783	0.000987677	-1.10223	down			Rbm14	0.0157398	0.0370289	-0.952043	down
Adgre5	0.0031855	0.00969797	-0.91089	down			Abcf1	1.19716795793595e-15	2.7979050350253e-14	-1.54222	down			Mnt	0.00183308	0.00446536	-1.10213	down			Usp10	0.00123489	0.00412354	-0.952005	down
Metap1	0.0204035	0.0466375	-0.909337	down			Use1	0.000709969	0.00274728	-1.54104	down			Pcnt	2.44750301492932e-21	5.33206013966744e-20	-1.10186	down			Dock9	3.38911201600559e-07	2.38401221938894e-06	-0.951658	down
Dync1li2	0.00794389	0.0211624	-0.909321	down			Hkdc1	4.51817335397334e-08	4.09696412135889e-07	-1.54022	down			Ccdc59	0.000248354	0.000729377	-1.10158	down			Cars2	0.0012984	0.00432078	-0.951399	down
Nsun4	0.0023312	0.00738553	-0.907582	down			Krtcap2	2.27570393233046e-05	0.000124272	-1.53902	down			Wdr83	0.00711592	0.0149377	-1.10038	down			Czib	0.0136114	0.0327845	-0.950288	down
Ankrd10	0.000160304	0.000718566	-0.905088	down			Czib	2.21271315870507e-05	0.000121339	-1.5364	down			Ing2	1.27866400980844e-05	4.7611295446009e-05	-1.10033	down			Dnttip1	0.00188054	0.00601632	-0.948291	down
Btg1	0.00154721	0.00520891	-0.904408	down			Plekhn1	1.11877822221072e-09	1.26469181184453e-08	-1.53628	down			Uck1	2.83298355676486e-08	1.61417799360723e-07	-1.10009	down			Tspan15	2.76091464753248e-09	2.67071333668763e-08	-0.944946	down
Bod1l	1.32682843543174e-05	7.89740996897692e-05	-0.903482	down			Bckdk	0.000601552	0.00237775	-1.53441	down			Aqp1	0.003308	0.00760351	-1.09811	down			Tom1	9.42736915992217e-06	5.14082098377548e-05	-0.944719	down
Zranb2	0.00113012	0.00398525	-0.903431	down			Ik	6.1552001283257e-10	7.27932754132012e-09	-1.53441	down			Mical1	0.000830522	0.00218425	-1.09808	down			Fbf1	0.0189964	0.0432909	-0.94471	down
Hmg20b	0.00656124	0.0179111	-0.902424	down			Gps2	1.22519724595207e-06	8.60904038747321e-06	-1.53437	down			Fam32a	5.99558740153361e-05	0.00019864	-1.09805	down			Map1lc3b	0.00676406	0.0181878	-0.944647	down
Cdkn1b	0.0164033	0.038798	-0.893518	down			Il31ra	0.000601852	0.00237813	-1.53431	down			Stk35	3.08337902848404e-05	0.000108059	-1.09759	down			Gtf3c2	2.12225942904147e-07	1.54593397324096e-06	-0.943382	down
Tmem184b	0.0019818	0.00644287	-0.891769	down			Camsap3	3.57027787735341e-13	6.23026712849567e-12	-1.53418	down			Crybg2	0.00220926	0.00529957	-1.09702	down			Lztr1	6.61929877417594e-05	0.000300026	-0.942509	down
Pafah2	0.00776349	0.0207863	-0.890262	down			Ppan	9.27684209047718e-05	0.000443654	-1.53409	down			Zpr1	0.00069957	0.00187214	-1.09495	down			Tada2a	2.02742890089372e-05	0.000103119	-0.941566	down
Ptpn18	0.000397768	0.00160074	-0.890174	down			Gm16201	0.00941089	0.0269051	-1.53407	down			Ubxn10	0.000102928	0.00032681	-1.09484	down			Nae1	8.64937252682383e-05	0.000383776	-0.941441	down
Chkb	0.0157066	0.0373724	-0.887869	down			Gm16675	0.000612678	0.00241686	-1.53401	down			Ndor1	0.000411825	0.00115266	-1.09454	down			Gramd1a	0.00124969	0.00416938	-0.941368	down
Zfp740	0.0029814	0.00916787	-0.884752	down			Fam214b	1.3734260318534e-06	9.58387750545092e-06	-1.53255	down			Tnk2	2.78130161750909e-08	1.58734715319588e-07	-1.09414	down			Ccdc57	0.00954137	0.0244484	-0.94053	down
Hnrnpa2b1	1.09982009693218e-14	3.00541904151365e-13	-0.88423	down			Acin1	1.03061933742117e-52	1.73423788221199e-50	-1.53156	down			Tle2	0.000395617	0.00111075	-1.09412	down			Nkx2-1	2.12863559021947e-14	3.80176269289886e-13	-0.938776	down
Ktn1	2.86656725002563e-08	3.08039767191943e-07	-0.882722	down			Arvcf	0.000508208	0.00205076	-1.53105	down			Luc7l	5.28362771206697e-15	6.55397360934623e-14	-1.09361	down			Tpst2	0.00173815	0.00560688	-0.93763	down
Myo9b	0.00152218	0.00513333	-0.879513	down			Auts2	3.56921665645496e-13	6.23026712849567e-12	-1.53058	down			Trp53bp2	4.41912609924489e-16	6.13471722211105e-15	-1.09264	down			Oga	2.31376754892677e-15	4.59625201619713e-14	-0.935029	down
Nap1l4	0.00696005	0.0188702	-0.879157	down			Maf1	3.38098619997658e-05	0.000177789	-1.53043	down			Osbpl5	6.33630846176471e-07	2.92163267000889e-06	-1.09237	down			Guf1	0.0130601	0.0316622	-0.933731	down
Sec61a1	0.00821057	0.0217345	-0.87683	down			Rad9b	0.000705903	0.00273364	-1.52979	down			Hdac3	0.000251397	0.000737687	-1.09226	down			Plekhm1	0.00133147	0.00442011	-0.933537	down
Capn2	0.00225798	0.00718792	-0.873131	down			Snrnp200	2.32316846822998e-08	2.19267639321162e-07	-1.52912	down			Pqlc1	2.65564841780356e-08	1.52233687631968e-07	-1.09216	down			Hdgf	0.000404742	0.00153895	-0.933347	down
Ptma	4.58939769769043e-05	0.00023994	-0.872831	down			Dnhd1	3.02658218288766e-07	2.36877817489925e-06	-1.52884	down			Krba1	4.15836054686016e-05	0.00014213	-1.092	down			Cul9	0.00293473	0.00890945	-0.932027	down
Srrm1	2.8586446849113e-07	2.46283234392358e-06	-0.8716	down			Snx4	6.001738918491e-51	9.18110165206565e-49	-1.52882	down			Bcat2	0.000359283	0.00101797	-1.09194	down			Nkap	0.0200039	0.0451901	-0.931222	down
Ttc28	0.0204565	0.0467112	-0.870411	down			Tspan7	0.00114444	0.00419164	-1.52723	down			Dyrk2	1.19424055282666e-10	9.19396773037305e-10	-1.0895	down			Gm16286	0.00648966	0.0175469	-0.931179	down
Slc9a8	0.00265474	0.00829164	-0.867347	down			Polrmt	0.00100539	0.00374762	-1.52697	down			Polr1c	0.000495754	0.0013691	-1.0893	down			Erbb3	0.00100891	0.0034564	-0.929756	down
Son	3.77253280991838e-25	3.19140222387989e-23	-0.863794	down			Gm44751	2.55552134657889e-06	1.69681431461966e-05	-1.52663	down			Zfp367	0.0001238	0.000387273	-1.0888	down			Fdps	0.0186906	0.0427191	-0.929217	down
Col4a6	4.18021939193669e-07	3.50644563340512e-06	-0.862189	down			Neb	0.00177985	0.00622472	-1.52588	down			Zmiz2	5.46450854259831e-07	2.54225902138827e-06	-1.08763	down			Psmd7	0.000161813	0.000673703	-0.928362	down
Srp68	0.0061775	0.0170331	-0.861462	down			Gba	0.00171855	0.00603542	-1.52552	down			Fam184a	1.7987387424039e-07	9.02851924430225e-07	-1.08711	down			Jade2	0.0213137	0.0475967	-0.926988	down
Fasn	0.0191057	0.0440117	-0.861362	down			Capns1	2.6958457645126e-09	2.88152152996315e-08	-1.52499	down			Elfn1	0.00209555	0.00504547	-1.08706	down			Mdm4	8.59736945579266e-11	1.01589857287189e-09	-0.926543	down
Chtop	0.00231878	0.00734913	-0.860079	down			Ist1	6.30932897333655e-13	1.07395355457993e-11	-1.52494	down			Tor1a	0.00381644	0.00859612	-1.08596	down			Renbp	0.00192803	0.00615058	-0.926021	down
Dst	5.55495866418418e-10	7.9962555510432e-09	-0.859785	down			Axl	0.00032276	0.00136903	-1.52445	down			Nop9	0.0115907	0.0228682	-1.08587	down			Myo6	6.30363112531813e-08	4.97329033159597e-07	-0.925377	down
Slc4a5	6.89009906772774e-09	8.25151623291732e-08	-0.858895	down			Med4	1.14471373476238e-05	6.64543276577924e-05	-1.52444	down			Ccdc32	0.00639887	0.0136087	-1.08587	down			Zc3h3	0.00900122	0.0231941	-0.92535	down
Dhrs3	5.86451003022966e-05	0.00029553	-0.857335	down			Utp14a	7.60991228583385e-10	8.83995629337643e-09	-1.52271	down			Ccdc85c	0.000202772	0.000606853	-1.08587	down			Cir1	0.0193436	0.0439406	-0.925129	down
Dnm1l	0.000890948	0.00323952	-0.855861	down			Ccdc137	5.51755961039245e-05	0.000278335	-1.52229	down			Ltv1	0.00355995	0.00809576	-1.08585	down			Cul1	1.07005723263343e-12	1.59017856307568e-11	-0.923756	down
Gt(ROSA)26Sor	0.0201221	0.0460199	-0.855235	down			Sprtn	6.11632114125092e-08	5.39252595230498e-07	-1.51957	down			Ubqln4	0.000357685	0.00101372	-1.08584	down			Ddx52	0.0202684	0.0456949	-0.922042	down
Usp7	0.000225536	0.000972596	-0.848777	down			Prpf38b	9.15277681673945e-39	8.90996348135322e-37	-1.51942	down			Slc23a1	9.64013452919816e-07	4.33137760259034e-06	-1.08472	down			Zfp142	0.0125081	0.0306085	-0.918659	down
Megf6	0.00691614	0.0187704	-0.848078	down			Hnrnpdl	2.14256421025781e-37	1.97166123692396e-35	-1.51785	down			Lrpap1	0.00066724	0.00179535	-1.08393	down			Naga	0.012511	0.0306085	-0.918643	down
Mphosph8	0.000277176	0.00116619	-0.846333	down			4933406C10Rik	0.00176347	0.00617662	-1.51605	down			Rgmb	0.000561197	0.00153228	-1.08321	down			Zfp740	0.00092401	0.00321074	-0.916028	down
Smc1a	0.00207471	0.00670383	-0.842022	down			Polr3d	0.000363592	0.00152195	-1.51379	down			Cpsf1	0.0233156	0.0420345	-1.08282	down			Bend4	0.0181395	0.0417166	-0.914465	down
Uba2	0.0188875	0.0436482	-0.84137	down			C1ra	0.00562191	0.0171689	-1.51337	down			Grik5	4.38266124566076e-05	0.000149206	-1.08255	down			Cep78	0.00294167	0.00892705	-0.913885	down
Srcin1	0.0182134	0.0423487	-0.839274	down			Wdr81	4.89376607351422e-08	4.41713950804015e-07	-1.5132	down			Vps37c	0.000604	0.00163666	-1.08153	down			Naa35	0.00248406	0.00769734	-0.91317	down
Atp6v0b	1.84994801034004e-07	1.65848777657542e-06	-0.835719	down			Gm32031	0.00563066	0.0171912	-1.5131	down			Afap1	1.97276097961676e-06	8.48860222349617e-06	-1.08153	down			Srrm2	1.46400783338576e-31	9.04780079251976e-30	-0.911992	down
Lgi3	0.017257	0.0405759	-0.83425	down			Gm38250	0.00571163	0.0173933	-1.51256	down			Acin1	6.60667519840707e-32	3.04494319144361e-30	-1.08087	down			App	3.68166771275667e-32	2.31202794187389e-30	-0.911418	down
Tbc1d9b	0.00615421	0.0169748	-0.834139	down			Eml1	4.88142012652289e-05	0.000248265	-1.51237	down			Hdac5	0.00125489	0.00317628	-1.08085	down			Hsf2	0.00643377	0.0174442	-0.910529	down
Trim41	0.01386	0.0336226	-0.833778	down			Coasy	0.00419176	0.0133086	-1.51164	down			Plcg1	4.36178576898239e-09	2.78006874150875e-08	-1.08056	down			Arhgef16	0.00776526	0.0205604	-0.910019	down
Dgcr8	0.0152648	0.0365951	-0.831374	down			Cyhr1	2.46799616106536e-14	4.98636823004955e-13	-1.51128	down			Chrnb1	0.00264144	0.00623106	-1.07947	down			Heatr3	0.0183268	0.0420604	-0.909405	down
Ncor2	0.00550546	0.0154425	-0.827794	down			Slc7a11	0.000970025	0.00362843	-1.51121	down			Sema4f	0.00989562	0.0198794	-1.07749	down			Ip6k2	9.41614216261338e-05	0.000414491	-0.909273	down
Wfdc2	7.60919883863929e-08	7.42873130197282e-07	-0.827164	down			Rhoj	0.000616487	0.00243025	-1.51057	down			Ksr2	0.00645276	0.0137149	-1.07743	down			Ctc1	0.0162972	0.0381285	-0.908177	down
Slc12a7	0.00161241	0.00539189	-0.826715	down			Zfp952	4.54118828239946e-07	3.45770244204158e-06	-1.5087	down			Ccdc189	0.000569349	0.00155127	-1.07743	down			Gprasp1	0.000189729	0.000776272	-0.907925	down
Crybg2	0.0215022	0.0486998	-0.822663	down			Tkt	1.37255480855844e-08	1.33614240413305e-07	-1.50868	down			F7	0.000305723	0.000879675	-1.07654	down			Cct4	0.00278779	0.00853992	-0.90567	down
Selenbp1	2.80634631576352e-11	5.01484627032619e-10	-0.822587	down			Ulk3	0.0016407	0.00580027	-1.50847	down			Igip	0.00179778	0.00438659	-1.07648	down			Acox3	0.00145155	0.00476927	-0.901608	down
Brd3	0.00525701	0.0148532	-0.822451	down			Nr2f6	1.97432012862083e-06	1.33345853182482e-05	-1.5082	down			Elmo2	4.54245293619914e-06	1.82720081258282e-05	-1.07624	down			Brd2	1.95821024570846e-06	1.20589666699264e-05	-0.901575	down
Myl12b	0.0059029	0.0163839	-0.820095	down			Ptms	9.74654012055933e-13	1.61469052151995e-11	-1.508	down			AI661453	0.0025342	0.00600129	-1.07583	down			Tra2a	3.22568464027419e-24	1.28812339968283e-22	-0.901271	down
Wipi2	0.0200434	0.0458794	-0.818837	down			Pak4	0.000487781	0.00198123	-1.50555	down			Stab1	0.000416842	0.00116482	-1.07579	down			Rela	0.0032794	0.00980671	-0.900246	down
Tmem63b	0.01455	0.0351071	-0.81511	down			Pdgfd	0.000181007	0.000810368	-1.50485	down			Fkbp3	0.00179222	0.00437506	-1.07557	down			Tecr	0.00825535	0.0215937	-0.900113	down
Acss2	0.000216438	0.000938451	-0.815022	down			Safb2	5.67991865141612e-31	3.82307210257317e-29	-1.50317	down			Mettl1	0.00588551	0.0126283	-1.07544	down			Ofd1	0.00286509	0.00873551	-0.899302	down
Adgrf5	0.000264592	0.00111917	-0.813812	down			Yipf3	1.99478468551754e-06	1.3465082413015e-05	-1.50259	down			Atp13a2	8.42969446488095e-06	3.22568013287142e-05	-1.07468	down			Cry2	0.000605778	0.00220636	-0.898882	down
Prpf39	4.36976841465329e-05	0.000229211	-0.811887	down			Caskin2	1.42319720434699e-05	8.13383787967161e-05	-1.49988	down			Rbm45	0.00319938	0.00737936	-1.07438	down			Mab21l4	0.00029943	0.00117761	-0.896987	down
Ssb	0.00119527	0.00417306	-0.811169	down			Gm31718	0.00971096	0.0276093	-1.49987	down			Ppid	1.43676620951669e-07	7.33700896451033e-07	-1.07405	down			Prkch	0.0150293	0.0356373	-0.893247	down
Pmm2	0.0104439	0.0264913	-0.810832	down			Rarb	6.8552166953793e-10	8.01067435068182e-09	-1.49957	down			Bmp4	0.00075118	0.00199686	-1.07372	down			Il17re	3.88162738837802e-05	0.000185665	-0.892579	down
Sirt7	0.00595745	0.0165123	-0.807824	down			Tnk1	7.18234768508389e-07	5.29086137477193e-06	-1.49941	down			Pcbp1	5.38983026349206e-06	2.13411759573932e-05	-1.07182	down			Zfp263	0.0114233	0.0284924	-0.892171	down
Eif4enif1	0.00305357	0.00937165	-0.803953	down			Mrc2	3.63286637248035e-10	4.45281300743456e-09	-1.49922	down			Drap1	0.000290137	0.000839721	-1.07081	down			2510002D24Rik	0.012671	0.0309034	-0.889557	down
Casc3	0.00414949	0.0121535	-0.803924	down			Pramef8	0.0133166	0.0361086	-1.4988	down			BC005561	1.70826434679605e-14	2.01992032796751e-13	-1.06885	down			Ccdc25	0.0078781	0.0207955	-0.888911	down
Cabin1	0.00306761	0.00941113	-0.802352	down			Amdhd2	1.13184887991774e-05	6.58047776730061e-05	-1.49801	down			Tbx2	0.000525491	0.00144392	-1.0684	down			Inpp5b	4.09771897670595e-10	4.40123278229093e-09	-0.887567	down
Mapk8ip3	0.00634337	0.017424	-0.800629	down			Plet1	0.00703746	0.0209487	-1.49656	down			Elmod2	9.56185094525841e-05	0.000306322	-1.06769	down			Cebpz	0.0200812	0.0453384	-0.887305	down
Ephx1	0.000610875	0.00233345	-0.800171	down			Pom121	6.95508516769975e-06	4.21853492226237e-05	-1.49277	down			Col4a3	2.06935578791757e-06	8.86378336253831e-06	-1.0658	down			Brd1	9.02218325807574e-07	5.89393800592582e-06	-0.887234	down
Tra2b	1.55906278812505e-07	1.42665906687807e-06	-0.798164	down			Nif3l1	0.000801368	0.00305776	-1.49263	down			Selenbp1	3.96598894647593e-09	2.53559219327715e-08	-1.06443	down			Wdr48	0.0171844	0.0397667	-0.886885	down
Hs6st3	9.2560062943721e-05	0.000442863	-0.796019	down			Gm11973	0.00941302	0.0269051	-1.49258	down			mt-Cytb	3.93100823364868e-36	2.25218538027275e-34	-1.06395	down			Rbm5	1.05097620752219e-11	1.38946548862059e-10	-0.885606	down
Tfrc	0.0081313	0.0215677	-0.795234	down			Rbm22	2.23416506490032e-05	0.000122401	-1.49253	down			Mdc1	4.35747941143133e-05	0.000148398	-1.0625	down			Rbm28	1.19800159772707e-08	1.04818409455064e-07	-0.885032	down
D930016D06Rik	0.0164954	0.038958	-0.794474	down			H2afy	2.61164160242046e-23	1.12683247014325e-21	-1.49189	down			Vps11	0.000462103	0.00128163	-1.06201	down			Eif3c	0.00451238	0.0129231	-0.883334	down
Sympk	0.0153704	0.0367594	-0.794357	down			Plcb1	3.79165222311253e-08	3.47833890467621e-07	-1.49091	down			Bcl7b	0.000836107	0.00219783	-1.06151	down			Mgat4b	0.0101008	0.0257042	-0.881036	down
Kcnk2	9.26229050522587e-09	1.08155262992006e-07	-0.79435	down			Acat2	6.84370234477834e-06	4.15525618139918e-05	-1.48978	down			Ppp1r12c	1.32957084488264e-06	5.83480730488066e-06	-1.06127	down			Secisbp2	0.00750341	0.0199145	-0.878503	down
Otud5	0.00325819	0.00989654	-0.791123	down			Hdac3	3.45116673686084e-06	2.23236095516111e-05	-1.48537	down			Pias4	1.29301017536623e-05	4.80936711569147e-05	-1.06051	down			Sirt7	0.000156644	0.00065439	-0.878437	down
Ldlr	0.00341493	0.0103018	-0.789677	down			Impdh2	0.00524038	0.0161208	-1.48439	down			Rbm28	1.03980714769886e-09	7.10082397596067e-09	-1.06031	down			Srp68	0.0185469	0.0424155	-0.875547	down
Dnajc7	0.000254266	0.00108124	-0.789087	down			Abcf3	1.13003359432089e-05	6.57641586339216e-05	-1.48428	down			Cog1	0.000816716	0.00215013	-1.05981	down			Capn2	2.5859709915271e-13	4.01134583884891e-12	-0.875355	down
Gstz1	0.00554979	0.0155339	-0.787413	down			Zc3h8	0.00146477	0.00523628	-1.48401	down			Rab11fip4	0.000405666	0.00113696	-1.05946	down			Mif4gd	0.00331366	0.00988259	-0.871603	down
Erbb4	0.000465229	0.00184238	-0.782748	down			Pip5k1c	8.96668176205305e-06	5.30746454649361e-05	-1.48257	down			Sqstm1	4.21109212568232e-08	2.34150269937403e-07	-1.05911	down			Grina	2.33183739207746e-05	0.000116622	-0.868871	down
Lipe	0.017397	0.0408205	-0.78193	down			Scarf1	3.98059941703559e-17	1.08535834567737e-15	-1.48243	down			Mppe1	7.41339640506366e-07	3.38963495240345e-06	-1.05873	down			Arhgef5	0.00214915	0.00677677	-0.866968	down
Slc38a2	1.38207762635386e-05	8.16514211349621e-05	-0.780181	down			Mapk15	0.0048148	0.01496	-1.48087	down			Chaf1a	0.000698236	0.00186953	-1.05871	down			Rpl10a	0.000412744	0.00156629	-0.866662	down
Arhgef1	0.000685006	0.00257503	-0.775874	down			Trim21	0.00473264	0.0147554	-1.48046	down			Tbkbp1	0.00934735	0.018932	-1.05758	down			Eif4e2	0.00268971	0.00827531	-0.864985	down
Atp2c2	0.0163524	0.0387006	-0.77555	down			Lama2	0.000156772	0.000715745	-1.48042	down			Commd3	0.00027431	0.000799494	-1.05731	down			Mettl6	0.0133232	0.0321798	-0.864929	down
Zfand5	0.0031294	0.00955644	-0.771815	down			Rundc1	1.73088207282504e-06	1.17986457961841e-05	-1.47924	down			Csnk1e	4.78846729922995e-07	2.24486464254135e-06	-1.05677	down			Etv5	0.00136978	0.00453122	-0.862752	down
Gm15675	9.92240831439638e-05	0.000471063	-0.767932	down			Dagla	1.79764328720169e-06	1.22254274133653e-05	-1.47817	down			Ppp1r9a	2.22772007036503e-29	8.71753099233411e-28	-1.05656	down			Map3k4	0.00352173	0.0104233	-0.862733	down
Hip1r	0.00575901	0.0160405	-0.767545	down			Commd8	0.00132258	0.00478676	-1.47781	down			Helz2	0.000138816	0.000429966	-1.05453	down			Gart	0.0214544	0.0478834	-0.862349	down
Ap2a2	0.0135034	0.032908	-0.7658	down			Asb13	9.3070680792173e-07	6.68055788574653e-06	-1.47763	down			Rundc1	2.02814188892667e-05	7.32306106830415e-05	-1.05411	down			Os9	0.0143693	0.0343233	-0.859801	down
Clpx	0.000264373	0.00111884	-0.765729	down			Cracr2a	2.48090723266885e-42	2.9818986013884e-40	-1.47632	down			Sowahc	0.0177099	0.0331507	-1.05387	down			Alas1	0.00290184	0.00882682	-0.858619	down
Cdk8	1.61954250031226e-09	2.1572197592099e-08	-0.761668	down			Ptprd	2.10032262683655e-10	2.66591597214523e-09	-1.47396	down			Psen2	1.40314175723437e-05	5.18922254726122e-05	-1.05357	down			Golgb1	1.01380498430076e-08	9.01198563099317e-08	-0.858499	down
Zc3h7a	4.99658965271675e-07	4.12166814506262e-06	-0.751902	down			1700021F05Rik	0.00450981	0.0141883	-1.47383	down			Rbm22	0.00111134	0.00283788	-1.05345	down			Clpx	0.000119922	0.000514507	-0.854812	down
Stk38	9.38850301357509e-07	7.28364643550723e-06	-0.751291	down			Smg9	3.11398157976325e-06	2.03098499601503e-05	-1.47327	down			Myo6	1.12590637559407e-13	1.22386259066148e-12	-1.05338	down			Chd3	0.000161872	0.000673703	-0.853872	down
Stxbp3	0.0209817	0.0477386	-0.748315	down			Lgalsl	0.00481197	0.0149552	-1.47258	down			Igsf3	0.0135284	0.0261441	-1.05248	down			Wbp2	0.00621901	0.0169844	-0.852057	down
Parp3	0.020991	0.0477461	-0.748269	down			Mcoln1	0.000195581	0.000869011	-1.47145	down			Chchd7	0.0169462	0.0318921	-1.05235	down			Rpl32	0.0104031	0.0263787	-0.847847	down
Fmo2	3.93889209603668e-05	0.000208953	-0.748166	down			Pafah2	2.27787124366768e-13	4.11519100907387e-12	-1.47091	down			Smarcal1	0.000129041	0.000402089	-1.05205	down			Ncbp1	0.0177958	0.0410596	-0.845223	down
Nop58	0.0213635	0.0484134	-0.740582	down			Stx4a	1.14813813223387e-09	1.2966365349552e-08	-1.46928	down			Cdk5	0.00482937	0.0105856	-1.05186	down			Egflam	0.0105871	0.0267669	-0.842241	down
Oga	1.52373906924858e-06	1.1208855761947e-05	-0.729207	down			Ankrd33b	0.000726179	0.00280264	-1.46839	down			Mmp15	1.7341879595362e-05	6.31665933979291e-05	-1.0516	down			Arid4a	3.9903799926603e-05	0.000190067	-0.840282	down
Dab2ip	0.00441008	0.0127942	-0.728682	down			Clcf1	0.000677646	0.00263955	-1.46762	down			Kmt5c	1.80001684682401e-08	1.05997584903833e-07	-1.05158	down			Rtcb	0.0187474	0.0428237	-0.83969	down
Gtf3c2	0.000939317	0.00339196	-0.728471	down			Cad	0.0158359	0.041795	-1.46707	down			Utp14a	1.04712397126275e-05	3.95580166921483e-05	-1.05151	down			Stat6	0.00280733	0.00858966	-0.839272	down
Ikbkb	0.0110484	0.0277941	-0.721617	down			Naxd	7.74965063468469e-12	1.1613630384981e-10	-1.467	down			Elp1	6.61405555250694e-06	2.57558227861423e-05	-1.05132	down			Becn1	0.00121958	0.0040794	-0.834242	down
Limch1	0.000701565	0.0026243	-0.72086	down			Tubgcp6	1.05576134000051e-05	6.1808214830348e-05	-1.4669	down			Hmgcl	1.81253045776299e-06	7.85127019507191e-06	-1.04968	down			Tln1	3.13171829894802e-06	1.87014496885799e-05	-0.834132	down
Il17re	0.0172934	0.0406374	-0.718928	down			Atp5o	0.000928483	0.00349524	-1.46587	down			Ube2o	0.000225085	0.000666514	-1.04958	down			Rpl4	0.0212328	0.0474432	-0.831757	down
Rbm5	1.41617453310025e-07	1.31405132872966e-06	-0.717722	down			Sftpb	2.91250059207223e-221	3.81181605266875e-218	-1.4637	down			Brpf3	7.03592909466315e-05	0.000230384	-1.04931	down			Gse1	0.000310395	0.00121704	-0.831409	down
Idh1	0.00261911	0.00819001	-0.716365	down			Prpf40b	1.11194715667601e-08	1.09787305603409e-07	-1.46351	down			Smpd3	0.00145584	0.00362822	-1.04905	down			Pcsk6	0.0149536	0.0354795	-0.831017	down
Ccdc191	0.00951769	0.0244855	-0.716047	down			Ppp1r12c	3.17258821683329e-07	2.47155533108991e-06	-1.46333	down			Tcp1	5.13369717247193e-06	2.04362532355217e-05	-1.04662	down			Syvn1	0.0179163	0.0412812	-0.828056	down
Nrd1	0.000519003	0.00202594	-0.711408	down			mt-Atp8	1.42954844327877e-05	8.15826119834331e-05	-1.46317	down			Slc8b1	7.04376417409584e-06	2.73367644032088e-05	-1.0459	down			Dgkz	0.0179184	0.0412812	-0.828045	down
Supt6	0.0179773	0.0419414	-0.711138	down			Apbb3	0.000387041	0.0016081	-1.46301	down			Mtfmt	0.00231652	0.00553636	-1.04521	down			Ago1	0.0049418	0.0139832	-0.826936	down
Mtcl1	0.000200629	0.000879009	-0.709453	down			Ptges2	0.0021774	0.00747187	-1.46116	down			Srek1	3.52607837912936e-47	3.07272544466987e-45	-1.0448	down			Synpo	0.000732073	0.00261829	-0.825274	down
Cpsf7	0.00381027	0.0113353	-0.706776	down			Cenpb	0.00217768	0.00747187	-1.46115	down			Cdk2	0.00786987	0.0163058	-1.04437	down			Tbc1d4	0.0075851	0.0201176	-0.822812	down
Ldhb	0.0170714	0.0401689	-0.706347	down			P2rx5	0.000120811	0.000564693	-1.45986	down			Fcgrt	0.00495055	0.0108101	-1.04427	down			Hp1bp3	1.73880472105924e-06	1.08233991709738e-05	-0.819921	down
Arid4a	0.00149269	0.00505533	-0.702343	down			Ppp4c	8.04562263543493e-09	8.0861253432413e-08	-1.45865	down			Tmem94	2.08776808129502e-05	7.51480562409903e-05	-1.04311	down			Nsun4	6.71879571670564e-06	3.78029351488344e-05	-0.817894	down
Brwd1	1.47827587728289e-05	8.68828512649931e-05	-0.695429	down			Zhx1	0.000417198	0.00172065	-1.45667	down			Nkx2-1	1.13723705091856e-14	1.36970362578693e-13	-1.04309	down			Zfp131	0.00305599	0.00922006	-0.817236	down
Ercc6l2	0.00398039	0.0117317	-0.691294	down			Dkc1	0.000646728	0.00253589	-1.45555	down			Guf1	2.82472446952477e-05	9.96339889420811e-05	-1.04154	down			Adamts10	0.000107523	0.000466971	-0.815646	down
Kcnj15	0.00371727	0.0110877	-0.69099	down			Atp7b	9.60569595724681e-15	2.02406963650108e-13	-1.45413	down			Tmx1	1.48202019074559e-05	5.46340184075071e-05	-1.04106	down			Setd1a	0.0110302	0.0277162	-0.815353	down
Dlst	0.00886952	0.0232008	-0.689291	down			Mrgbp	1.48320847147353e-06	1.02467522495523e-05	-1.45332	down			Trappc2l	0.00369991	0.00837	-1.0406	down			Kdm4a	0.00779684	0.0206229	-0.813207	down
Sptan1	0.000669504	0.00252917	-0.689044	down			Znhit1	0.000157677	0.000719596	-1.45199	down			Manbal	0.000297714	0.00085973	-1.03976	down			Hmgb1	0.0023841	0.00742598	-0.812104	down
Gramd2	0.00025094	0.00106939	-0.688703	down			Pdcd7	0.000156616	0.000715308	-1.45184	down			Kcnn3	0.000472609	0.00130936	-1.03964	down			BC067074	0.00960839	0.024612	-0.812083	down
Rif1	0.000156942	0.000705087	-0.687473	down			Map2k7	3.53179742432381e-06	2.28075887396437e-05	-1.45061	down			Bloc1s6	0.00423591	0.00942424	-1.03927	down			Baz2a	2.58864502277373e-05	0.000128557	-0.81203	down
Aplp2	1.88055076342046e-05	0.000107894	-0.68259	down			Atp13a1	4.10024511076751e-07	3.13819279790321e-06	-1.45032	down			Gps1	0.0046138	0.0101604	-1.03875	down			Dusp7	0.00472067	0.0134405	-0.811834	down
Chd4	5.13187612390672e-05	0.000264305	-0.680741	down			Napa	8.11237986197369e-08	7.0158386486188e-07	-1.44953	down			Tspan31	0.0151357	0.0289322	-1.03855	down			Slc4a5	0.00820783	0.0214911	-0.810111	down
Rbm33	0.000567479	0.00219058	-0.676831	down			Stap2	5.84146852796851e-07	4.36590468216631e-06	-1.44908	down			Zap70	0.000386703	0.00108911	-1.0381	down			Phactr2	4.00389482763564e-06	2.34776573966858e-05	-0.808952	down
Kidins220	0.00205972	0.00666433	-0.672312	down			Zfp563	6.04370152482621e-05	0.000302673	-1.4486	down			Dzip1l	7.78854367283014e-13	7.67019922955826e-12	-1.03725	down			Acvr2b	0.0101625	0.0258443	-0.807515	down
Bmpr1b	4.60789586264672e-10	6.76051437265068e-09	-0.671569	down			Smarcal1	3.81210675924585e-06	2.43904429750988e-05	-1.44852	down			Drc7	7.43952877642814e-09	4.60309745892362e-08	-1.03617	down			Lgals8	0.00143189	0.00471265	-0.806133	down
Rb1cc1	0.000135463	0.000619438	-0.661885	down			Mrc1	0.000101373	0.000480934	-1.44802	down			Bcam	1.25056762693859e-05	4.664887155163e-05	-1.03557	down			Nrbp1	0.00447168	0.0128306	-0.804527	down
Akap9	2.22893187805361e-05	0.000125973	-0.661524	down			Zfp276	1.17960561836124e-05	6.83115760996905e-05	-1.44734	down			Rxrb	0.000537922	0.00147612	-1.03339	down			Fbxo3	0.00193288	0.00616354	-0.801143	down
Dnaja1	0.0189219	0.0436895	-0.66006	down			Aldoa	2.19339134962032e-07	1.77079895182849e-06	-1.4468	down			Brd2	8.41801804133558e-15	1.02218790501932e-13	-1.03247	down			Man1b1	0.00929041	0.0238839	-0.800684	down
Ibtk	0.022021	0.0497052	-0.658236	down			Baz1b	1.15010145496839e-29	7.32272704760686e-28	-1.44598	down			Il17rc	0.00370949	0.00838617	-1.03137	down			Elmo2	0.00721402	0.0192251	-0.800643	down
Eea1	0.0095556	0.0245374	-0.657828	down			Bad	0.000571431	0.00226782	-1.44593	down			BC005537	2.12737652898892e-24	6.16226106302098e-23	-1.0302	down			Zc3h4	0.00636691	0.0172991	-0.800602	down
Chd3	0.00169172	0.00561929	-0.654465	down			Stub1	6.60203936396204e-10	7.74555992710248e-09	-1.44411	down			Celf4	0.00114036	0.00290339	-1.02982	down			Zc3h7a	5.06440356538268e-14	8.53604124754002e-13	-0.798639	down
Per3	0.00891757	0.0232882	-0.653475	down			Cope	1.14435460023718e-08	1.12609463961518e-07	-1.44404	down			Camta2	7.09749868464243e-05	0.000232253	-1.02817	down			Ikbkb	0.00271641	0.00834754	-0.797132	down
Il6st	0.000312768	0.00129876	-0.651003	down			Gcn1	2.82304841341532e-15	6.2978574359127e-14	-1.44289	down			Jak3	0.000972536	0.0025213	-1.02809	down			Abca3	1.72799585372832e-08	1.4819277216941e-07	-0.796315	down
Cyb5a	0.00814751	0.0215963	-0.646655	down			Tle2	7.60459274308833e-14	1.46363558694179e-12	-1.44215	down			Csf2ra	1.12580540617608e-05	4.23453103447443e-05	-1.02701	down			Pwwp2b	0.00933998	0.0239955	-0.795273	down
Nkx2-1	3.62327641356447e-05	0.000194153	-0.645479	down			Stoml1	0.0035947	0.0116228	-1.44192	down			Fam234b	0.0135001	0.0261138	-1.0264	down			Rbm33	1.2790016209969e-05	6.79371461303061e-05	-0.789434	down
Hspa5	0.00923757	0.0239385	-0.644714	down			Taf10	0.000488849	0.00198352	-1.44174	down			Acap3	0.0033367	0.007662	-1.02589	down			Myl6	1.91461739461269e-06	1.1808601712178e-05	-0.78818	down
Firre	0.00153745	0.00517822	-0.644429	down			Mybbp1a	0.000254271	0.00110356	-1.43929	down			Sf3b2	2.8624946114574e-13	2.98032822498125e-12	-1.02568	down			Eva1c	0.00444349	0.0127616	-0.787447	down
Dhx57	0.0130538	0.0319981	-0.642206	down			Pnp	0.00041783	0.00172265	-1.43733	down			Ccdc134	0.000324872	0.000928845	-1.02545	down			Rpn2	0.00242237	0.00752712	-0.785687	down
Arhgap24	0.000704816	0.00263354	-0.641012	down			Ltbr	1.72319035839775e-06	1.1759825742507e-05	-1.43612	down			Dynll2	0.00126925	0.00320558	-1.02476	down			Sympk	0.0124111	0.0304682	-0.785382	down
Sltm	2.41788571781789e-06	1.69850063852366e-05	-0.640813	down			Arl6ip5	2.87019559412482e-14	5.76928906197888e-13	-1.43564	down			Renbp	9.55169690461952e-05	0.000306091	-1.02429	down			Mapk8ip3	3.90562458863943e-05	0.000186355	-0.7846	down
Eif3a	0.000404819	0.00162664	-0.639545	down			Rbm48	0.00173884	0.00609942	-1.43502	down			Scd2	6.56622160259872e-07	3.02629857861994e-06	-1.02386	down			Gpam	0.0121487	0.0299942	-0.782829	down
Rbm39	2.58322406442828e-20	1.30839476180469e-18	-0.633179	down			Pmpca	0.000125216	0.000583201	-1.43487	down			Sag	0.0033414	0.0076694	-1.02333	down			Lbr	0.0205035	0.046149	-0.782369	down
Txnrd1	0.0119913	0.0298023	-0.629692	down			Xrcc1	9.48054224291909e-06	5.59475486369459e-05	-1.43482	down			Dapk3	0.000888082	0.00232326	-1.02296	down			Rif1	8.89521907441333e-05	0.000393787	-0.78159	down
Actg1	0.0149602	0.0360059	-0.614257	down			Bcl2l12	0.00173973	0.00610009	-1.43467	down			Krr1	0.00015803	0.000484414	-1.02281	down			Eif5b	1.21400457973621e-06	7.79344902094465e-06	-0.777978	down
Upf2	0.00149065	0.00505054	-0.612705	down			Hs6st3	3.84560899207977e-08	3.51961369989958e-07	-1.43417	down			Anxa11	1.29294754632907e-09	8.74046027081646e-09	-1.02182	down			Scd2	1.13580429352274e-06	7.32161261064701e-06	-0.777659	down
Hsp90b1	0.00132949	0.00456165	-0.609313	down			Cchcr1	0.000246806	0.00107552	-1.43413	down			Ptov1	0.000282697	0.00082232	-1.02132	down			Naaladl2	0.000245545	0.000980543	-0.776902	down
Snx2	0.0111313	0.0279498	-0.6061	down			Zpr1	0.000139306	0.000643233	-1.43263	down			Myh10	0.000108782	0.000344028	-1.02085	down			Hnrnpd	0.000760249	0.00270076	-0.776228	down
Ppfibp2	0.00682709	0.018554	-0.605042	down			Tnpo2	1.21113881892892e-09	1.36386272926995e-08	-1.43178	down			Eif4a2	1.96262971316112e-27	6.82968796157074e-26	-1.02006	down			Srek1	8.85884254286359e-11	1.04205146346343e-09	-0.772576	down
Cep70	0.000866871	0.00316354	-0.604109	down			Cct6a	3.39100328517451e-07	2.62435135979439e-06	-1.43143	down			Spag8	0.0030205	0.00701199	-1.01989	down			Tom1l2	1.48920054117803e-06	9.41636774095648e-06	-0.771938	down
Phf20l1	1.42304032367146e-08	1.61657380769078e-07	-0.597981	down			Tef	1.30840096339632e-16	3.39765161911979e-15	-1.42831	down			Ptges	0.0119106	0.0234282	-1.01941	down			Epb41l2	0.013038	0.0316279	-0.771073	down
Por	1.32821770858366e-09	1.79625632970362e-08	-0.59781	down			Camta2	1.21250892126742e-05	7.00448385660077e-05	-1.4279	down			Utp3	0.000763872	0.00202644	-1.01709	down			Limch1	4.68840360037253e-43	4.24518591117452e-41	-0.770946	down
Cftr	0.0179322	0.0418664	-0.596779	down			Shpk	0.0125291	0.0342573	-1.42552	down			Zfyve19	0.0121201	0.023777	-1.01599	down			Taf1d	0.000508593	0.00188591	-0.770378	down
Gse1	0.00378271	0.0112575	-0.596233	down			Tmem183a	2.36693570858997e-08	2.23219661420987e-07	-1.4255	down			Zbtb6	0.00604248	0.0129277	-1.01549	down			Hsp90b1	2.60423600139775e-05	0.000129085	-0.770335	down
mt-Co2	3.6326170991162e-07	3.0795918094e-06	-0.59611	down			Iqank1	1.51378856221724e-05	8.58493763811115e-05	-1.42548	down			Hdac6	0.0247282	0.0441513	-1.01538	down			Ssb	0.00189029	0.00604143	-0.770054	down
Rbbp6	0.000382639	0.00154926	-0.590632	down			Phc1	0.0125357	0.0342674	-1.42535	down			Hp1bp3	1.20540893249601e-13	1.30345053493051e-12	-1.01463	down			Chd4	1.53645750797323e-06	9.66429290354408e-06	-0.769314	down
Atp13a3	1.71489764602335e-06	1.24765471922943e-05	-0.589179	down			Oxsr1	3.52650332306406e-05	0.000185028	-1.42523	down			Cul1	2.14223561525868e-21	4.69661381188847e-20	-1.0117	down			Ddb1	0.00122651	0.00410083	-0.767632	down
Thrap3	0.000412548	0.00165352	-0.586083	down			Ppie	0.0125506	0.0343	-1.42512	down			Slc27a1	3.06131325966766e-05	0.000107358	-1.01112	down			Rbm25	8.85045046014428e-23	3.26627761768453e-21	-0.765555	down
Bclaf1	8.44179041103533e-05	0.000407832	-0.584738	down			Gm17066	1.57076865592809e-05	8.87815930814636e-05	-1.42466	down			Sun1	1.57302671052475e-07	7.96109662671627e-07	-1.01107	down			Otud4	3.14504965585718e-05	0.000152684	-0.760627	down
Ubp1	0.0188103	0.0434824	-0.584254	down			Kbtbd11	0.000124747	0.000581476	-1.42355	down			Tra2a	1.3052952446877e-44	1.03327570132912e-42	-1.01067	down			Prkcz	1.29320491299286e-07	9.7390586629356e-07	-0.75616	down
Srsf1	0.00489868	0.0139721	-0.579882	down			Gpn3	0.000958715	0.0035909	-1.42222	down			C77080	1.65592369278233e-06	7.20903807479125e-06	-1.01047	down			Dync1h1	1.89308592901345e-07	1.38287618473056e-06	-0.755861	down
mt-Atp6	1.57003318288341e-07	1.43339883700217e-06	-0.577444	down			Elf3	0.000567669	0.00225517	-1.42206	down			Fam173a	0.000344262	0.000978618	-1.01045	down			Kif1c	0.00613977	0.0168051	-0.75577	down
Gon4l	0.000795346	0.00292726	-0.575004	down			Tbc1d10a	1.73200289065178e-05	9.7056432202604e-05	-1.42188	down			Fam98a	0.00133626	0.00335766	-1.00931	down			Abcc5	2.19522922585037e-12	3.12509140433214e-11	-0.755612	down
Nktr	1.64325531417678e-05	9.54504474677408e-05	-0.574583	down			Mamdc2	0.0159623	0.0420721	-1.42063	down			Cfap57	1.20351106982828e-08	7.25605220588327e-08	-1.00715	down			Fam129b	1.77432150373974e-06	1.10268488025709e-05	-0.75491	down
Pdcd6ip	0.00406909	0.0119576	-0.572165	down			Nsmf	1.40477615702389e-05	8.04932607473799e-05	-1.41961	down			Snrnp200	0.000157682	0.00048349	-1.00656	down			Tbcb	0.0225607	0.0499091	-0.753887	down
Sel1l	0.00445651	0.0129025	-0.570825	down			Atp13a2	0.00010044	0.000477242	-1.41946	down			Serp1	0.000229148	0.000677772	-1.0057	down			Ewsr1	6.79458715120435e-07	4.54158370355608e-06	-0.753289	down
Srsf10	0.000785116	0.00289441	-0.568224	down			Usp21	0.000169318	0.000764138	-1.41866	down			Pgpep1	0.010734	0.0213608	-1.00568	down			Exosc7	0.00287862	0.00876304	-0.751737	down
Baz2a	0.0138286	0.0335631	-0.566574	down			Tmem265	9.52787512197347e-07	6.82561379112815e-06	-1.41781	down			Gtpbp4	2.32501931667856e-06	9.89349623059361e-06	-1.00558	down			Paxbp1	3.69652759073765e-05	0.000177247	-0.749072	down
Prkcz	0.0043128	0.0125578	-0.563952	down			Dgkg	1.72225646479321e-15	3.93911823277654e-14	-1.41628	down			Ftsj1	0.00339349	0.0077666	-1.00454	down			Casd1	0.0145822	0.0347359	-0.748909	down
Aox3	7.08679608755041e-06	4.49395554132383e-05	-0.563867	down			Wfs1	0.00620103	0.0186999	-1.4162	down			Hspd1	7.618083070206e-05	0.000247881	-1.00373	down			P2rx4	0.00219496	0.00690591	-0.747715	down
Sec62	0.017726	0.0414581	-0.559048	down			Tctn3	0.00298381	0.00988088	-1.41542	down			Mapk1ip1	0.000141418	0.000437241	-1.00242	down			Fxr2	0.00571809	0.0157896	-0.746975	down
Ptprj	1.78149943667804e-05	0.00010273	-0.558989	down			Trim8	1.30719129974605e-11	1.92227294877763e-10	-1.41458	down			Zfp90	0.00237527	0.00566502	-1.00184	down			Sned1	0.00319452	0.00958603	-0.745896	down
Zranb1	0.00634615	0.0174256	-0.557361	down			Wbp2	1.20049262998441e-07	1.00359139024744e-06	-1.41439	down			Zfp612	0.00197502	0.00477594	-1.00121	down			Gdi1	0.00805704	0.0211888	-0.744223	down
Actb	0.00628957	0.0173121	-0.553533	down			Ctnna3	1.86186663451247e-07	1.51771121715726e-06	-1.41417	down			Cyp2s1	3.70179896582088e-24	1.05751116461605e-22	-1.00059	down			Trp53bp2	1.02828696771466e-10	1.19511501755135e-09	-0.743434	down
Syncrip	0.00838823	0.0221238	-0.549305	down			Ptpn23	2.78341666420991e-07	2.19891783284564e-06	-1.41381	down			Eif2b5	0.00531106	0.0115101	-1.00003	down			Elp1	0.00571107	0.0157785	-0.742931	down
Trip11	0.0013081	0.00450891	-0.548774	down			Ddx5	2.42167140609974e-173	2.3770722910374e-170	-1.41332	down			Rgl2	3.31301182881776e-09	2.14322724047662e-08	-0.999513	down			Sf3a1	0.0217969	0.0485504	-0.741622	down
Supt20	0.016986	0.0400098	-0.545136	down			Pan2	2.46783806081333e-13	4.41773016995749e-12	-1.41173	down			Srebf1	0.00055551	0.00152036	-0.999332	down			Ptar1	0.00788638	0.0208103	-0.740957	down
Ppp4r3a	0.00725519	0.0195769	-0.538452	down			Ryr2	0.0096803	0.0275354	-1.41153	down			Por	5.05211900358124e-19	9.12726029044206e-18	-0.998202	down			Ice1	0.00508422	0.0143134	-0.739234	down
Fnbp4	0.00475831	0.0136403	-0.533329	down			Zmiz2	1.03059117417617e-07	8.73962090757457e-07	-1.40979	down			Leng1	0.0114253	0.022585	-0.998144	down			Timm44	0.0208135	0.046667	-0.738965	down
App	0.000275443	0.00116074	-0.51798	down			Spag7	0.000167999	0.000759349	-1.40936	down			Fbxl3	6.56669642342707e-11	5.18633982566175e-10	-0.998098	down			Xpo1	4.22807368163495e-06	2.46437198794097e-05	-0.735359	down
Pnisr	0.000148817	0.000672384	-0.509599	down			Rbm38	0.00943748	0.0269554	-1.40842	down			Mme	0.000132885	0.000413397	-0.997597	down			Cgn	4.1854779409129e-11	5.2147706761422e-10	-0.734792	down
Ccnl1	0.00155247	0.00522009	-0.506063	down			Hnrnpa1	2.55025738725669e-10	3.18890464591259e-09	-1.40813	down			Fstl4	0.000232582	0.000686363	-0.997544	down			Pafah2	0.0105697	0.02674	-0.734418	down
Sbno2	0.0192433	0.0442518	-0.504336	down			Adgrl3	2.93638258385682e-08	2.73420161701577e-07	-1.40746	down			Stx4a	3.00159780793632e-05	0.000105371	-0.99752	down			Dicer1	0.00422225	0.0122067	-0.732805	down
Srcap	0.00283054	0.00875134	-0.502101	down			Atp6v1c2	3.84254549963669e-30	2.52856667263802e-28	-1.40692	down			Mknk2	0.00115586	0.00293998	-0.996688	down			Esrp2	0.0108754	0.0273978	-0.73234	down
Uhrf1bp1l	0.00927167	0.0239845	0.501756	up			Trim3	1.98300717426872e-13	3.61576493896458e-12	-1.4068	down			Reck	0.0111188	0.0220674	-0.996416	down			Rai1	0.000252124	0.00100578	-0.720542	down
Nipbl	0.000232437	0.000998563	0.50188	up			Bap1	0.000162993	0.000740702	-1.40653	down			Pgls	0.0034734	0.00793374	-0.994791	down			Mgll	0.00383873	0.0112377	-0.720521	down
Tmem245	0.00120789	0.00421277	0.503862	up			Ilkap	7.33548927685169e-13	1.23789008871112e-11	-1.40624	down			Sec14l5	0.000114562	0.000360549	-0.994787	down			Sgsm2	0.00549602	0.0152794	-0.720119	down
Birc6	9.59731566662206e-05	0.000457267	0.51268	up			Hps5	2.50258272166668e-12	3.94089864685986e-11	-1.40588	down			Mindy1	4.06708797175178e-07	1.92847289744243e-06	-0.993097	down			Ski	4.09778511753756e-08	3.32044252968418e-07	-0.71884	down
Ubap2l	0.00172276	0.00571761	0.528643	up			Zbtb48	8.05506458226412e-05	0.000390938	-1.40531	down			Llgl2	6.13966000901553e-06	2.40257638843363e-05	-0.993089	down			Ell	0.00392668	0.011465	-0.71874	down
Anks1	0.00558385	0.0155928	0.529171	up			Slc25a39	0.000281335	0.00120943	-1.40525	down			Ddx46	3.76491574879889e-14	4.26224632260311e-13	-0.992909	down			Platr21	0.0208933	0.0468279	-0.716518	down
Abcd3	0.00865844	0.0227284	0.529488	up			Zbtb18	6.29642299740925e-07	4.6762652261339e-06	-1.40514	down			Cope	0.000221967	0.000657845	-0.992773	down			Ago4	5.18472297010495e-05	0.000240748	-0.715278	down
Vps13d	0.00650118	0.0178021	0.531825	up			Sh2b1	1.81240271358082e-07	1.47943808477259e-06	-1.40514	down			Mon1a	0.0177646	0.0332392	-0.991385	down			Nisch	2.60511247872819e-13	4.03300414947443e-12	-0.712695	down
Hectd1	0.0011249	0.00397034	0.535802	up			Tns2	4.48305953262129e-07	3.42229152525899e-06	-1.40511	down			Cactin	0.00928784	0.0188299	-0.99109	down			Smarcd3	0.00860819	0.0223291	-0.710868	down
Krit1	0.0129495	0.0317984	0.536052	up			Bms1	8.84275041159724e-07	6.37836846896533e-06	-1.4049	down			Prr29	0.00321824	0.00741263	-0.989778	down			Trak2	0.0100284	0.0255614	-0.710445	down
Slmap	0.00249872	0.00786738	0.537063	up			Grina	5.20790494245364e-17	1.40697046598994e-15	-1.40389	down			Plekhg5	1.43646089767937e-05	5.30487874249824e-05	-0.989367	down			Pfkp	0.00485704	0.0137684	-0.710404	down
Sort1	0.00865135	0.0227198	0.539245	up			Hdac5	1.97116263115205e-05	0.000108904	-1.40372	down			Negr1	0.00170429	0.00417913	-0.989323	down			Zmym5	4.58768965969061e-05	0.000215077	-0.709226	down
Atp9b	0.0189194	0.0436895	0.540045	up			Aox3	1.92458725296562e-21	7.33647678080324e-20	-1.40207	down			Slc35b1	0.000199135	0.000597693	-0.988887	down			Ppp4r3a	3.99075790423461e-05	0.000190067	-0.707795	down
Zfr	6.93611428439492e-05	0.000341735	0.542272	up			Tmem184b	2.15486232303972e-14	4.3837864081321e-13	-1.40164	down			Polm	0.00886123	0.0180852	-0.988753	down			Eif1a	0.000666237	0.00240443	-0.707677	down
Eif4g3	0.00205997	0.00666433	0.546355	up			Sgip1	0.00358871	0.0116067	-1.39861	down			Hnrnpk	4.34988526045103e-13	4.43107172405473e-12	-0.988372	down			Madd	0.0213584	0.0476829	-0.706012	down
Lima1	0.0193511	0.0444739	0.550012	up			Srsf7	1.89862233206787e-25	9.35726880729182e-24	-1.39636	down			Ccng2	0.0092492	0.0187589	-0.987609	down			Kctd3	0.00978757	0.0250298	-0.705084	down
Rassf9	0.000495302	0.00194501	0.550966	up			Pgd	3.49098934365089e-12	5.41057414195577e-11	-1.39474	down			Sox2ot	0.000308239	0.000886422	-0.987584	down			Syne2	1.41925110768454e-06	9.00709729057826e-06	-0.701293	down
Asxl2	0.00440556	0.0127858	0.553976	up			Trim62	4.9168846397898e-05	0.000249961	-1.39428	down			Rnaset2a	0.000414316	0.00115839	-0.986283	down			Pxdc1	0.000350249	0.00135287	-0.70098	down
Ica1	0.012423	0.0306984	0.554058	up			Pak1ip1	6.60774639885274e-05	0.000327303	-1.39321	down			Psmd6	0.00882723	0.0180371	-0.986168	down			Esf1	0.00829792	0.0216759	-0.699882	down
Map3k5	0.000640917	0.00243622	0.555258	up			Fgfr1	0.00469884	0.0146967	-1.39315	down			Rnasel	0.00823899	0.0169925	-0.985344	down			Atp11a	8.86859352173143e-10	9.05107965317466e-09	-0.698222	down
Iqgap2	0.0127824	0.0314302	0.556778	up			mt-Cytb	6.76605826719788e-55	1.22611385122037e-52	-1.39308	down			Mapk3	0.000301753	0.000869943	-0.984888	down			Parp12	7.05361356894611e-05	0.000316762	-0.697433	down
Gapvd1	0.00455581	0.0131594	0.557905	up			Eif2b2	0.00470307	0.0147021	-1.393	down			Ints11	0.00169387	0.00415454	-0.98457	down			Plscr2	0.00424473	0.0122557	-0.69702	down
Zfp266	0.013145	0.0321471	0.558138	up			Fastk	6.40150055576012e-05	0.000318316	-1.39298	down			Faah	1.89537546589222e-09	1.25431037532242e-08	-0.984486	down			Jund	0.00451497	0.0129258	-0.693979	down
Icam1	0.00764336	0.0205061	0.56037	up			Creld2	0.00109999	0.00406121	-1.39291	down			Dync1h1	9.50012841296371e-18	1.5203137599141e-16	-0.984341	down			Zfp598	0.0148396	0.0352519	-0.693595	down
9930021J03Rik	0.0124016	0.0306551	0.563055	up			Mdm1	0.00085462	0.00324623	-1.3921	down			Per1	0.00176663	0.00431666	-0.983164	down			Trp53bp1	0.0162744	0.038091	-0.69255	down
Ogdh	0.015921	0.037781	0.56797	up			Mrpl32	0.000134638	0.000623145	-1.39207	down			Tmem184b	1.61059527788554e-09	1.07545866269627e-08	-0.981526	down			Arpc1a	0.0157197	0.0370002	-0.691961	down
Vps13c	0.0217467	0.0491418	0.570488	up			Irf9	2.16553398894938e-06	1.4567575588712e-05	-1.39142	down			Vps39	1.48362269877052e-07	7.54174871875015e-07	-0.980846	down			Ccz1	0.00828966	0.0216616	-0.690416	down
Rsbn1l	0.0101934	0.0259552	0.574017	up			Slit3	0.000380863	0.00158691	-1.38976	down			Tkt	0.000116248	0.0003653	-0.98083	down			Icam1	8.77763555967033e-15	1.64702284585911e-13	-0.68945	down
Mgst1	0.00877196	0.0229834	0.576616	up			Ate1	0.000292272	0.00125052	-1.38858	down			Glis2	0.00839412	0.0172712	-0.98069	down			Crebzf	0.00494094	0.0139832	-0.688582	down
Gramd1b	0.000466544	0.00184667	0.57748	up			Meis2	0.00162995	0.00576726	-1.38856	down			Mcfd2	0.00337032	0.0077221	-0.980349	down			Rasgef1a	0.00101573	0.00347823	-0.686453	down
Dnm2	0.00839691	0.022132	0.577813	up			Dap3	6.39498912336882e-09	6.47135540241936e-08	-1.38732	down			Katnal1	7.93874722110182e-05	0.000257829	-0.979997	down			Slc7a1	0.00839305	0.0218657	-0.684352	down
Cat	0.0125715	0.0309788	0.578985	up			Slc12a4	4.1863884091495e-06	2.65258036962732e-05	-1.38585	down			Phyhd1	0.0209344	0.0382334	-0.97977	down			Ddx3x	0.00154177	0.00503175	-0.683803	down
Mpp5	0.00651788	0.0178294	0.580084	up			Sgta	1.56565062684371e-06	1.07595091794586e-05	-1.38477	down			Parp10	8.38116999221756e-05	0.000270888	-0.979658	down			Ttc6	8.72219316907872e-05	0.000386787	-0.683127	down
Senp6	0.00214587	0.00688617	0.580504	up			E4f1	2.43874839866861e-06	1.62719958377584e-05	-1.38381	down			Gm4117	0.0044661	0.00987493	-0.978159	down			Bnip2	0.0121093	0.0299159	-0.680831	down
Arhgap5	0.00422319	0.0123512	0.581013	up			Hyal2	0.0119682	0.0329879	-1.38343	down			Atg4a	0.00166716	0.00409582	-0.977768	down			Map2k2	0.0223846	0.0496042	-0.679169	down
Rc3h2	0.0167401	0.0394891	0.582921	up			Coq7	0.00188031	0.00654496	-1.38264	down			Itgb4	4.27094948001784e-06	1.72815142482819e-05	-0.976751	down			Eif5	0.000754974	0.00268447	-0.668145	down
9530026P05Rik	0.0066602	0.0181439	0.583648	up			Pcgf2	3.8679595609497e-08	3.53732109226914e-07	-1.38244	down			Cacnb4	0.0241777	0.0432878	-0.976073	down			Dmd	0.00896541	0.0231171	-0.664215	down
Ppp2r2b	0.000395974	0.00159513	0.584356	up			Alpk1	1.30416943487492e-12	2.13358496852662e-11	-1.38203	down			Rbpjl	6.59596955498631e-06	2.56950429320842e-05	-0.976044	down			Spen	0.00201044	0.00637692	-0.663132	down
Rbms1	0.000175437	0.000778938	0.584467	up			Cnbp	1.1510411874493e-11	1.69476426837066e-10	-1.38154	down			Snhg5	0.00681202	0.0143579	-0.975399	down			Grk3	0.0187641	0.0428493	-0.661177	down
Cox16	0.000256812	0.00109032	0.585682	up			Ddx54	0.000103049	0.000488016	-1.38056	down			U2af2	2.71205474844569e-06	1.13770257853486e-05	-0.974848	down			Ccar1	2.76312238996083e-05	0.000136094	-0.658386	down
Phc3	0.00190662	0.00623928	0.58631	up			Zfyve21	0.00137161	0.00494831	-1.37876	down			Zfp788	0.00675899	0.0142606	-0.974806	down			Txnip	0.00416091	0.0120584	-0.655805	down
Cnot4	0.00100296	0.00359022	0.590198	up			Sun1	1.6942413624236e-08	1.61984326363535e-07	-1.37738	down			Letmd1	0.00676779	0.0142762	-0.974805	down			Firre	1.01718037027219e-05	5.51586597723505e-05	-0.653606	down
Adipor2	0.0176407	0.0413193	0.594452	up			Psmc5	0.000235337	0.00102935	-1.3772	down			Adck5	0.00152514	0.00378276	-0.974728	down			Myl12a	0.0033728	0.0100474	-0.65317	down
Ccdc141	1.33094830228963e-05	7.91600665654983e-05	0.596989	up			D2hgdh	0.00087115	0.00330476	-1.37617	down			Noc3l	0.015548	0.0295893	-0.974538	down			Klhl5	0.00594787	0.0163488	-0.650805	down
Samd4	0.0001554	0.000699344	0.597094	up			Sema6a	0.00122754	0.00446686	-1.37607	down			Prodh	0.00173889	0.00425592	-0.972943	down			Ncor2	0.00326927	0.00978019	-0.64575	down
Smarcc2	0.0138805	0.0336621	0.602158	up			Las1l	1.02659245797476e-07	8.71198311418204e-07	-1.37525	down			Eln	0.00126514	0.00319675	-0.972897	down			Myl12b	0.000457053	0.00171191	-0.64553	down
Sec63	0.00806299	0.0214243	0.603243	up			Ddx46	7.70339249267484e-18	2.23493251653244e-16	-1.37422	down			Dkc1	0.0145525	0.0278894	-0.971522	down			Cnot10	0.0052675	0.0147282	-0.644658	down
Gpatch2	0.00719964	0.0194337	0.605625	up			Ech1	0.00179155	0.00626007	-1.37385	down			Rgl3	0.00131455	0.00330668	-0.970655	down			Tmem39a	0.0131974	0.0319255	-0.644274	down
Wbp1l	0.0156882	0.0373399	0.606687	up			Gabarapl1	0.0161605	0.0425373	-1.37347	down			Gpam	5.77379729765007e-08	3.15127778824375e-07	-0.970336	down			Hes1	0.00406538	0.0118256	-0.642293	down
Fyco1	0.017618	0.0412783	0.610342	up			U2af2	1.64863601524042e-08	1.57880354662739e-07	-1.37315	down			Itga8	3.57762491200937e-05	0.000123832	-0.970278	down			Aplp2	0.000534772	0.00196892	-0.641807	down
Kif5b	0.00280065	0.00868594	0.612303	up			Rfx5	1.17317676988223e-05	6.79726963720749e-05	-1.37312	down			Emg1	0.00186509	0.00453589	-0.969809	down			Eif4g2	0.00116044	0.0039017	-0.641212	down
Uso1	0.0122355	0.0302728	0.613514	up			Hsp90aa1	1.40857807879088e-14	2.90571649563534e-13	-1.37294	down			Cyp4f13	5.33252664498363e-06	2.11223458015585e-05	-0.969762	down			Dync1li2	0.0150056	0.0355921	-0.640191	down
Wipf2	0.0180503	0.0420399	0.614646	up			Esyt3	0.00357673	0.0115743	-1.37253	down			1700123O20Rik	0.0152377	0.0290844	-0.968599	down			Col4a4	1.96365471790941e-29	1.17622917602774e-27	-0.639927	down
Dnajb6	0.0208708	0.0474999	0.615009	up			Mrpl24	4.24993217718856e-06	2.68850435634286e-05	-1.37131	down			Wdr91	0.000213208	0.000634607	-0.967483	down			2610507B11Rik	0.0134643	0.032486	-0.63958	down
Gbf1	0.000609515	0.00233134	0.615227	up			Pogk	0.00186944	0.00651099	-1.37005	down			Firre	1.61072270335351e-18	2.79785501403282e-17	-0.966846	down			Adgrf5	0.00137248	0.00453821	-0.63802	down
Svil	1.12714301964811e-05	6.82638331473095e-05	0.61546	up			Zdhhc1	4.19593556493985e-15	9.1020119741117e-14	-1.36933	down			Pwwp2b	0.000202221	0.000605727	-0.966635	down			Jarid2	1.51671227140526e-06	9.57101981963755e-06	-0.637993	down
Zfp710	0.0151773	0.0364181	0.616412	up			Slc26a9	9.67301192127486e-39	9.33921372300792e-37	-1.36873	down			Gemin2	0.0138939	0.026726	-0.966231	down			Ttll4	0.00421426	0.0121904	-0.637377	down
Epc2	0.0181637	0.0422703	0.616594	up			Mllt6	4.83575997631295e-13	8.30326774941548e-12	-1.36809	down			Cdc26	1.35877655485666e-05	5.03412392778264e-05	-0.965572	down			Dnm1l	0.00112757	0.00380927	-0.637352	down
Zfp280d	0.00072194	0.00268767	0.617151	up			Ddx23	1.00717772681444e-07	8.55955731900956e-07	-1.36704	down			Zfp617	0.00238943	0.00569618	-0.964913	down			Hbs1l	0.00643895	0.0174522	-0.636637	down
Wwc1	2.18574687030348e-08	2.39079217505547e-07	0.621589	up			Ppm1m	0.00775247	0.0227721	-1.36698	down			Atg14	0.00135783	0.00340853	-0.961717	down			Gphn	3.93576321783655e-13	6.03302916875851e-12	-0.636429	down
Cdh1	5.54319081303468e-05	0.000281838	0.622478	up			Slc25a11	0.000166249	0.000752883	-1.36696	down			Fam207a	0.0122261	0.0239442	-0.960923	down			Cuedc1	0.000863353	0.00302562	-0.635201	down
Pdxdc1	0.00438704	0.0127413	0.622638	up			Rxrb	3.99913565397937e-06	2.5462604793634e-05	-1.36692	down			Cnnm4	0.0121543	0.0238261	-0.960361	down			Golga4	5.21802122605217e-05	0.000242006	-0.634199	down
Ldlrad3	0.0190912	0.0440038	0.625488	up			Skiv2l	4.32322368868241e-06	2.72900599297911e-05	-1.36685	down			Mtif3	0.0280488	0.0491161	-0.96028	down			Rbm39	6.28945269948569e-22	2.1293899204737e-20	-0.634098	down
Lyst	0.00426453	0.0124401	0.628329	up			Med12l	0.00145028	0.00518762	-1.36641	down			Zmym5	2.10497372699747e-12	1.98441614081489e-11	-0.959859	down			Usf3	0.0045729	0.013058	-0.633511	down
Trip12	6.32330570697437e-05	0.000315253	0.628796	up			Cdk2	0.000690273	0.00268341	-1.36118	down			Fam216b	3.11765722854807e-14	3.55666726733152e-13	-0.957854	down			Oxct1	0.0179759	0.0413891	-0.632877	down
Erbin	3.17493213556596e-06	2.17272464217044e-05	0.630207	up			Slc27a4	0.0164292	0.0431098	-1.36114	down			Abcb8	0.0019513	0.00472227	-0.95757	down			Pfkfb2	0.0114512	0.0285204	-0.631961	down
Atf7ip	0.00061273	0.00233802	0.63081	up			Tab1	8.3859469264052e-05	0.000404331	-1.36054	down			Reep4	0.0111887	0.0221849	-0.954898	down			Foxp4	0.00131662	0.00437393	-0.630867	down
Lpin2	0.000231106	0.000993917	0.633974	up			Pcyox1l	0.000603595	0.00238262	-1.36026	down			Emp2	1.87240151391395e-08	1.09947925817031e-07	-0.954329	down			Ppp1r16b	0.0114902	0.0285951	-0.629326	down
Acap2	0.0208299	0.0474339	0.634395	up			Ccdc9b	6.51231063354281e-05	0.000323392	-1.35812	down			App	5.64202464138424e-31	2.44802491762153e-29	-0.954085	down			Ralbp1	0.00080546	0.00284515	-0.629191	down
Ptprf	3.3924072453763e-05	0.000182891	0.636184	up			Hax1	0.000166436	0.000753442	-1.35796	down			Rnf144b	0.00657085	0.0139307	-0.953966	down			Abce1	0.0162638	0.038091	-0.628403	down
Tnrc6c	0.000392804	0.00158638	0.637572	up			Thbs3	3.34443165042221e-12	5.19025828858014e-11	-1.35768	down			Gm17066	0.00424575	0.0094441	-0.952886	down			Stk38	0.000112613	0.000485829	-0.62286	down
Bmp1	0.0137438	0.0334018	0.63792	up			Gm46430	0.00141481	0.00507771	-1.35742	down			Stard10	0.00424958	0.00944858	-0.952829	down			Phf20l1	1.69702883634411e-08	1.456975032923e-07	-0.622418	down
Cd200	0.00281717	0.00872019	0.640209	up			Imp3	0.00141735	0.00508374	-1.35729	down			Pus1	0.0253643	0.0451163	-0.95245	down			Macf1	1.28695336660269e-27	6.8640451135172e-26	-0.619351	down
Vwa8	0.0048437	0.0138352	0.64257	up			Stab1	0.00658437	0.0197648	-1.35652	down			Npepl1	0.000686979	0.00184285	-0.951421	down			Gon4l	3.1923130390702e-05	0.000154882	-0.616938	down
Elovl5	0.00840455	0.0221448	0.643563	up			Preb	8.82842486050878e-10	1.01652019972564e-08	-1.35635	down			Arl14ep	0.00424829	0.00944772	-0.950592	down			Kctd9	0.00616288	0.0168505	-0.616707	down
Dapk1	5.71579032521158e-07	4.65696359283632e-06	0.644364	up			Vps37c	4.12712969777004e-05	0.000212937	-1.35535	down			Cttnbp2	0.0166181	0.0313554	-0.950539	down			Zfp57	0.00107618	0.00366107	-0.615362	down
Ptpn9	0.00552414	0.015484	0.645222	up			Zfpm2	0.000612151	0.00241559	-1.35468	down			Zc3h4	6.67414886955306e-07	3.0746745347519e-06	-0.950374	down			Pcf11	0.00201733	0.00639614	-0.614542	down
Fnbp1	0.0108327	0.0273638	0.647161	up			Adgrg1	1.0932186008012e-10	1.44685639312779e-09	-1.35306	down			Hmgcs2	2.16502438276015e-05	7.77130593604112e-05	-0.949387	down			Slc39a13	0.00738051	0.0196419	-0.614333	down
Zfhx3	6.5601190022526e-05	0.000325631	0.649222	up			Psmd8	1.51512242837205e-05	8.58836722030529e-05	-1.35201	down			Gphn	2.62736298490529e-55	3.28262098234553e-53	-0.948752	down			Rbpjl	0.0105414	0.0266772	-0.613315	down
Tle1	0.0129571	0.0318009	0.653282	up			St6galnac2	4.84946154216595e-07	3.67815888636012e-06	-1.35084	down			Slc15a2	4.57266779311851e-05	0.000155165	-0.948462	down			Rbbp6	7.9115401546588e-05	0.000352645	-0.611539	down
Atp6v1b2	0.0089763	0.0234245	0.654255	up			Usf2	5.13624380371107e-08	4.61830654686357e-07	-1.34829	down			Crls1	0.00377846	0.00852057	-0.948425	down			Thoc2	1.02223418811707e-06	6.61690575466967e-06	-0.60963	down
Sfi1	0.0204039	0.0466375	0.654477	up			Gtpbp4	1.00900897330537e-06	7.18133939369426e-06	-1.34824	down			Gba2	0.0248794	0.0443832	-0.948374	down			Zswim8	0.00637501	0.017315	-0.608188	down
Rock1	6.8967596703595e-08	6.77911407894917e-07	0.654935	up			Grk6	1.01556214311542e-05	5.96029221911136e-05	-1.34726	down			Pex2	0.000116688	0.00036646	-0.948308	down			Ncoa3	0.00790174	0.0208438	-0.607374	down
Dop1b	0.00939345	0.0242207	0.656926	up			Tk2	0.000285624	0.00122474	-1.34632	down			Mettl6	0.00014395	0.000444538	-0.948162	down			Clip1	2.70858907172963e-05	0.000133661	-0.60592	down
Cd36	0.00579011	0.0161102	0.661584	up			Ccdc82	2.46593527364938e-12	3.89359940862145e-11	-1.3459	down			Txnip	5.4214853422218e-13	5.453036178355e-12	-0.948017	down			1810013L24Rik	0.00116097	0.00390181	-0.605469	down
Usp34	3.00246991927422e-09	3.82622448686997e-08	0.661751	up			Spsb2	0.00608411	0.0183944	-1.34561	down			Zfp446	0.0111287	0.0220829	-0.946988	down			Eif3a	0.00146204	0.00479566	-0.603797	down
Myo9a	0.000370976	0.00150818	0.66745	up			Msantd4	0.00698947	0.020827	-1.34532	down			Numa1	1.72356519367383e-13	1.83316626239975e-12	-0.946381	down			Lamb3	0.0153768	0.0363177	-0.603548	down
Otud7b	0.00253933	0.00797186	0.66818	up			Gripap1	2.12198661609662e-12	3.38225715169176e-11	-1.3453	down			Gde1	3.10664061598046e-07	1.50541416765034e-06	-0.945682	down			Mark2	1.81423767446565e-05	9.32843060370668e-05	-0.601468	down
Gabpb2	0.0215014	0.0486998	0.668373	up			Uba7	1.8451649950466e-05	0.000102811	-1.34499	down			Ndst1	8.1426482260866e-08	4.32356692803472e-07	-0.944161	down			Sec62	0.00108858	0.00369521	-0.598823	down
Zeb1	0.00311916	0.00953617	0.670088	up			M1ap	8.03475714217222e-06	4.80657208621872e-05	-1.3446	down			Lamtor3	0.0011357	0.00289509	-0.943678	down			Snrnp48	0.00538927	0.0150417	-0.597942	down
Ehmt1	0.000205538	0.000897059	0.67241	up			Hnrnph1	2.51638004401566e-59	5.29293581043937e-57	-1.34443	down			Wtip	0.00360029	0.00818212	-0.943393	down			Eif4b	0.0185442	0.0424155	-0.597393	down
Cpq	0.00041175	0.00165282	0.673571	up			Saal1	0.00114523	0.00419196	-1.34417	down			Gripap1	1.34410864550914e-07	6.91046437973712e-07	-0.942328	down			1700012D14Rik	0.0195741	0.044364	-0.591146	down
Mef2a	0.00132134	0.00454467	0.675205	up			Josd2	0.00111624	0.00410238	-1.34295	down			Prpf31	0.0116695	0.0230151	-0.941218	down			Tcf25	4.97768801426795e-06	2.87120419015589e-05	-0.589807	down
Srgap1	0.016482	0.0389402	0.675345	up			Psma4	2.57286877415554e-07	2.04079604651705e-06	-1.34187	down			Capn2	5.47148101883265e-10	3.88625055926675e-09	-0.940213	down			Tacc2	1.10772800402406e-07	8.40728846718848e-07	-0.589551	down
Tmed10	0.0154135	0.0368319	0.678253	up			Bax	3.42437416826508e-07	2.64669969343795e-06	-1.34116	down			Ccdc173	1.19531900914522e-08	7.21085405749619e-08	-0.939815	down			Slc12a2	0.00867481	0.0224795	-0.589091	down
Tulp4	0.000421727	0.00168606	0.679404	up			Fbh1	6.49396857385417e-08	5.69564079161789e-07	-1.33894	down			Mrps26	0.0199242	0.0366078	-0.939235	down			Sltm	4.73610930730486e-07	3.2379353095683e-06	-0.58774	down
Lrrfip2	0.000311835	0.00129557	0.679556	up			Gpr137	0.00233903	0.00797667	-1.33676	down			Akap14	0.000311214	0.000894481	-0.938289	down			Msl1	0.0077799	0.0205852	-0.58532	down
March7	7.48023423090653e-05	0.000366338	0.680021	up			Bcl7b	8.3036379904526e-05	0.000401019	-1.33628	down			mt-Nd1	4.04322300227974e-29	1.5584727166741e-27	-0.938136	down			Kidins220	6.91810646747733e-05	0.000311395	-0.580618	down
Srgap2	0.000313419	0.00130079	0.680938	up			Cyc1	8.34835658867784e-05	0.000402683	-1.33604	down			Bud31	0.019247	0.0355145	-0.935792	down			Ppig	0.000969495	0.00334343	-0.579831	down
Unc13b	0.00484313	0.0138352	0.681612	up			Uap1l1	0.0128758	0.035041	-1.33602	down			Col5a1	0.0145809	0.0279386	-0.935366	down			Srsf6	0.00202501	0.0064179	-0.577829	down
Pla2g4a	0.0179047	0.0418144	0.681744	up			Dennd4b	0.00463367	0.0145198	-1.33461	down			Lhfpl3	0.00267177	0.00628686	-0.935309	down			Arpc5	0.0130887	0.0317217	-0.577372	down
Cyb5b	0.012205	0.0302068	0.682198	up			Gpx4	3.4953879375232e-15	7.69573355440856e-14	-1.33434	down			Rbm25	4.99998528299265e-54	6.02905202146904e-52	-0.933628	down			Smarcc2	0.00506335	0.0142649	-0.576944	down
Xiap	0.00046757	0.00184981	0.6827	up			Fam133b	3.17222891496118e-10	3.91673840558991e-09	-1.33386	down			Antxr1	1.16807861152928e-08	7.05473220824613e-08	-0.932881	down			Sbno2	0.000564332	0.00206506	-0.576116	down
Ubr3	0.000106071	0.000497334	0.682804	up			Araf	1.35660580001489e-13	2.52041951393934e-12	-1.33261	down			Pcyox1	0.00625802	0.013342	-0.930977	down			Ccdc186	0.018082	0.0415965	-0.573789	down
Zcchc7	1.51333009805878e-07	1.38852665494713e-06	0.68378	up			Ranbp6	0.00100484	0.00374677	-1.33187	down			Fbrs	5.51544147015232e-06	2.179692379782e-05	-0.930658	down			Ifnlr1	0.0112269	0.0281378	-0.573324	down
Pds5b	0.00482421	0.0137894	0.684214	up			Ivd	6.11568080550606e-07	4.55351480455473e-06	-1.33133	down			Togaram2	8.25420928586251e-15	1.00464965134266e-13	-0.930158	down			Chst8	0.00312357	0.00939846	-0.569457	down
Cradd	6.43282286274039e-05	0.000319711	0.68519	up			Osbpl5	1.1458058293985e-08	1.12658154127587e-07	-1.32991	down			Szt2	1.34419621145256e-05	4.98723245537139e-05	-0.927862	down			9530036O11Rik	0.00283677	0.00866612	-0.567064	down
Itga7	0.0215721	0.0488444	0.688666	up			Cdc37	6.58094769633718e-05	0.00032625	-1.32794	down			Tbata	0.00550511	0.0119033	-0.927688	down			Cers5	0.0145134	0.034625	-0.562376	down
St5	0.00424238	0.0123936	0.689172	up			Mrps26	0.00476552	0.0148382	-1.3279	down			Nostrin	0.00133862	0.00336277	-0.927098	down			Il1r1	0.00747395	0.0198498	-0.5602	down
Rhot1	0.0186963	0.043246	0.691004	up			Hmgn1	2.89545860650708e-11	4.11406597419143e-10	-1.32781	down			Syne2	1.33640591124978e-21	3.01272376079571e-20	-0.925942	down			Zmynd11	0.00311269	0.0093766	-0.556126	down
Fgd4	0.00839475	0.022132	0.691427	up			Tmed4	0.00477197	0.0148505	-1.32775	down			Fcsk	0.0153011	0.0291892	-0.924785	down			Rapgef3	0.0147018	0.0349887	-0.554098	down
Rbm26	3.06841497093891e-05	0.000168044	0.69144	up			Srp68	2.78594658203224e-08	2.60441784045697e-07	-1.3274	down			Ccdc73	0.014109	0.0271045	-0.924343	down			Cgnl1	0.00091437	0.00318435	-0.553723	down
Actr2	0.00251774	0.00791661	0.692658	up			Ltv1	0.000953014	0.00357274	-1.32668	down			Srsf3	1.67946359305159e-14	1.9881321301307e-13	-0.923606	down			Ogt	1.1337925342403e-05	6.07864135687231e-05	-0.551176	down
Pkn2	0.0015114	0.00510345	0.692692	up			C1qtnf7	0.00836491	0.0242925	-1.32658	down			Hnrnpa1	2.95283232911221e-06	1.23024794105639e-05	-0.922988	down			Trrap	0.0214848	0.0479251	-0.549861	down
N4bp2l2	0.0010704	0.00379653	0.693528	up			Tmem214	5.87890117820302e-09	5.97992892729304e-08	-1.32441	down			Ccdc17	2.82145458546729e-12	2.6264348340481e-11	-0.92254	down			Bclaf1	0.000150621	0.000631942	-0.548721	down
Numb	0.000901015	0.00326716	0.694616	up			Nradd	0.00501136	0.0155135	-1.32437	down			Mif4gd	0.000144999	0.000447246	-0.922337	down			Taf15	0.000548929	0.00201533	-0.548194	down
Cdip1	0.0173414	0.0407043	0.696258	up			Klhl33	0.00335901	0.010957	-1.32357	down			Lrrc7	0.0112461	0.0222859	-0.921855	down			Zfp91	0.00672295	0.0181147	-0.547675	down
Arih2	0.00811088	0.021528	0.697229	up			Cbx7	0.000692998	0.00269223	-1.32103	down			Midn	0.00027541	0.000802472	-0.919778	down			Anks1	0.000433542	0.00163311	-0.545474	down
Chd1	0.00390891	0.0115595	0.704964	up			Tnfrsf1a	1.79213741500078e-05	0.000100093	-1.32008	down			Inpp5k	0.000100901	0.000320965	-0.918046	down			Brd7	0.00482703	0.0136933	-0.543325	down
Ssbp3	0.00797582	0.0212332	0.705244	up			Ctdnep1	0.000420875	0.00173311	-1.3182	down			Amdhd2	0.0193869	0.0357409	-0.91731	down			Hnrnpu	7.33420341029194e-05	0.000328604	-0.541584	down
Birc3	0.0154738	0.03694	0.706408	up			Gm37494	3.6199885565739e-12	5.5957802110084e-11	-1.31696	down			Ofd1	4.60439955634785e-05	0.00015614	-0.916834	down			Wtap	0.0136329	0.0328259	-0.54145	down
Synrg	0.00713336	0.0192809	0.707376	up			Mrpl2	0.0100005	0.0283027	-1.31679	down			Nsun2	0.00111741	0.00284985	-0.916104	down			Adnp	0.00170872	0.00552419	-0.530877	down
Canx	0.00208791	0.00673826	0.709896	up			Tmem120a	0.00998014	0.0282655	-1.31632	down			Arf2	0.0120347	0.0236364	-0.915855	down			Gtf3c1	0.0157139	0.0370002	-0.52797	down
Kdm5b	0.00435037	0.0126533	0.709953	up			Mapk13	9.78133320045558e-06	5.76359798740201e-05	-1.31436	down			Tbx4	0.0185045	0.034383	-0.915757	down			Zfand5	0.002513	0.0077808	-0.523532	down
Tacc1	0.00154812	0.00520977	0.710991	up			Akap6	0.0062096	0.018721	-1.31389	down			Golgb1	1.30981110692363e-16	1.92390101682691e-15	-0.915517	down			Supt20	0.00642248	0.0174257	-0.518647	down
Esyt2	0.00055961	0.0021623	0.711022	up			Zcchc8	3.92273546008766e-11	5.4876366964813e-10	-1.31362	down			Pom121	0.000977127	0.0025313	-0.914493	down			Atp6v0b	8.5922082941681e-05	0.00038151	-0.515066	down
Rev1	0.00955639	0.0245374	0.713132	up			Tmem132a	0.0105242	0.0295364	-1.31249	down			Meaf6	0.000145931	0.000449986	-0.913808	down			Ndst1	1.87790631634803e-06	1.16057591153985e-05	-0.51258	down
Phlpp1	0.000320355	0.00132542	0.713247	up			Haus3	0.00144488	0.00517205	-1.31222	down			Dmxl2	3.20731609582817e-07	1.55057659271506e-06	-0.91378	down			BC005561	0.00977637	0.0250176	-0.510005	down
Nebl	6.0863026500439e-06	3.89994187535448e-05	0.716526	up			Trim39	1.62420759601845e-05	9.16261555244317e-05	-1.31143	down			Sh3glb2	0.00128224	0.00323381	-0.913763	down			Prkag2	0.0162729	0.038091	-0.507159	down
Tgfbr1	0.0125018	0.0308643	0.717283	up			Thap3	7.99566926921359e-12	1.19367539064723e-10	-1.31002	down			Limch1	1.8453973738562e-13	1.95672502728924e-12	-0.913637	down			Brwd1	0.000162737	0.000676578	-0.503992	down
Mir99ahg	1.78291769803977e-05	0.000102737	0.71732	up			Ptbp1	2.38344819870009e-10	2.99942695859918e-09	-1.30988	down			Cep290	1.3603947113738e-18	2.38702083873881e-17	-0.913221	down			Hnrnpm	0.00252372	0.0078078	-0.501949	down
Rsbn1	0.00434497	0.0126422	0.717768	up			Entr1	6.42562750328495e-08	5.63990062303975e-07	-1.30974	down			Psmd4	2.31188896962091e-05	8.25276716522162e-05	-0.912297	down			Smc5	0.0043469	0.0124997	-0.501492	down
Hmbox1	0.00684107	0.0185856	0.718837	up			Eif4a2	6.31190590343898e-42	7.2890136898635e-40	-1.30918	down			Sart3	0.00168101	0.00412497	-0.911714	down			Akap11	0.021064	0.0471067	-0.500143	down
Wnk1	1.65185078852753e-08	1.8526822948337e-07	0.719076	up			Cops7a	0.00054713	0.00218388	-1.30894	down			Akap12	0.00524185	0.011372	-0.911087	down			Casc3	0.0175362	0.0404965	-0.500041	down
Fam13b	0.00357252	0.0107202	0.72071	up			Ciz1	4.07686346610841e-07	3.12232605769122e-06	-1.3081	down			Atxn2l	7.09002296113612e-08	3.80359741888161e-07	-0.909069	down			Ecpas	0.00873261	0.0225991	0.506062	up
Nedd4	5.97140331047734e-06	3.83558959005782e-05	0.722582	up			Tor2a	0.00417351	0.0132685	-1.30745	down			Pnrc2	0.00524627	0.0113792	-0.908999	down			Prdm16	0.000820204	0.00288871	0.508289	up
Ints8	0.0204165	0.0466528	0.722604	up			Dedd2	0.000569669	0.00226235	-1.3066	down			Nelfb	7.43268658991644e-07	3.39695724713237e-06	-0.908682	down			Arhgef26	9.81659651923009e-08	7.50165231552941e-07	0.508525	up
Atp8b1	0.0180394	0.0420303	0.722833	up			Por	1.10036597180179e-21	4.28344548948339e-20	-1.30649	down			Smpd4	0.00944337	0.0190855	-0.908631	down			Ralgapb	0.0193183	0.043896	0.509717	up
Crebbp	7.68997437542841e-07	6.10286189954159e-06	0.724241	up			Fhdc1	9.54230831052649e-07	6.82561379112815e-06	-1.30584	down			Klkb1	0.000193832	0.000583596	-0.908618	down			Atxn7	0.0182744	0.0419649	0.509965	up
Fbxl5	0.0143509	0.0346759	0.726325	up			Nrbp1	4.85714437029546e-07	3.68161541426707e-06	-1.30569	down			Mr1	0.00945212	0.0190885	-0.9085	down			Plekha1	0.000413027	0.00156661	0.510143	up
Tor1aip1	0.00493354	0.0140514	0.726955	up			Snhg1	2.03511079004676e-07	1.65093457272457e-06	-1.30408	down			Furin	0.000417527	0.00116642	-0.908391	down			Elf2	0.0174168	0.0402686	0.513539	up
Tjp1	0.000525721	0.00204627	0.727799	up			Sympk	2.50453260071429e-07	1.99656230518729e-06	-1.303	down			Mrpl37	0.00262286	0.00619428	-0.907726	down			Rsf1	0.0220103	0.0489138	0.514601	up
Rad51b	4.73724663178841e-05	0.000246213	0.728064	up			Fis1	1.97116078070847e-05	0.000108904	-1.30092	down			Kdm4b	0.00018154	0.000549335	-0.905877	down			Gprc5a	4.49081031438734e-05	0.000210916	0.515274	up
Ankhd1	2.87883325601132e-07	2.47754134759762e-06	0.730905	up			Flt1	0.000653099	0.00255746	-1.3001	down			Scyl1	0.00838315	0.0172555	-0.905301	down			Phf12	0.0178852	0.0412512	0.51658	up
Arhgef12	7.60386363583996e-07	6.04055181140852e-06	0.732409	up			Tmem222	0.00111422	0.00409881	-1.29997	down			Slc25a3	4.42187841295511e-11	3.56016142409507e-10	-0.904991	down			Ier3	0.00887153	0.022913	0.5182	up
Tut4	0.000525349	0.00204583	0.732497	up			Elac1	0.0029217	0.00969974	-1.29994	down			Pabpc4	0.000550756	0.00150775	-0.902582	down			Larp4b	0.00105589	0.00359676	0.518642	up
Tpp2	0.00127392	0.00440829	0.733002	up			Mrps7	0.00449486	0.0141564	-1.29959	down			Dhx33	0.0076901	0.015978	-0.901802	down			Lmo7	2.78370734763174e-20	8.24210232547846e-19	0.518913	up
Rb1	0.0163727	0.0387373	0.733077	up			Srsf5	9.43826041136481e-53	1.61120680268792e-50	-1.29887	down			Metap1	8.4883761952104e-05	0.00027422	-0.900854	down			Nipbl	2.03098872500885e-05	0.000103166	0.520844	up
Clasp2	0.000866171	0.00316244	0.736382	up			Fxr2	5.19446974688585e-10	6.19915492893297e-09	-1.29869	down			Man1b1	3.5958169137596e-05	0.000124378	-0.900272	down			Tanc2	0.00373558	0.010977	0.520893	up
Scfd1	0.00867158	0.0227504	0.739556	up			Fkbp4	2.34363601281101e-06	1.56850503380119e-05	-1.29713	down			Myo1c	7.38954078288689e-06	2.85080126185034e-05	-0.900225	down			Cecr2	0.00871167	0.0225549	0.521074	up
Slc3a2	0.0189447	0.0437296	0.740633	up			Zcchc24	0.0157046	0.0414795	-1.29567	down			Ccdc114	9.31978751594061e-13	9.0747602385262e-12	-0.899947	down			Adcy9	0.00698138	0.0187204	0.52163	up
Yap1	0.00167167	0.00556896	0.741841	up			Rasgrf1	0.0112867	0.0313553	-1.29463	down			Sdad1	0.00272691	0.0063963	-0.898994	down			Srgap2	5.1807446712924e-09	4.80267366135166e-08	0.524491	up
Zbtb11	0.0149551	0.0360045	0.742175	up			Frem1	0.0183817	0.0473677	-1.29327	down			Dgke	0.0015455	0.00382867	-0.898736	down			Acyp2	0.0158723	0.0372956	0.524643	up
Cdcp1	0.0103541	0.0262923	0.742608	up			Ankrd24	0.00161506	0.00571973	-1.29254	down			Tinf2	0.0249314	0.0444531	-0.897676	down			Eri3	0.00812458	0.0213161	0.525413	up
Ptbp3	0.0044413	0.012866	0.743269	up			Nub1	9.909525962573e-11	1.32190607376158e-09	-1.29219	down			Hbs1l	2.09382644330018e-07	1.03889857497717e-06	-0.897473	down			Arhgap31	0.000322245	0.0012578	0.529173	up
Zfp809	0.00424156	0.0123936	0.743629	up			Mta2	2.80990955306142e-06	1.85111435265718e-05	-1.29188	down			Zfp707	0.0244391	0.0436954	-0.896855	down			Rabep1	0.00811644	0.0213019	0.531818	up
Ap1g1	0.00123352	0.00428337	0.744308	up			Ces1d	8.2871823670527e-14	1.58465456333626e-12	-1.29169	down			Tctn1	5.14327499328479e-06	2.04586734485475e-05	-0.896798	down			Gm37240	0.0218821	0.048662	0.538259	up
Cdk12	2.17121927366047e-06	1.54156568429893e-05	0.746287	up			B3galt1	0.00287692	0.00957539	-1.29062	down			1700016K19Rik	0.000715511	0.00191085	-0.896392	down			Sestd1	0.0123607	0.0303829	0.539821	up
Atad2b	3.53373015449514e-05	0.000189866	0.746376	up			R3hdm4	2.786031445012e-07	2.19950833718474e-06	-1.28964	down			Phf20l1	3.040647682752e-46	2.56353792440148e-44	-0.894666	down			Fermt2	0.000809581	0.00285776	0.540533	up
Rpl38	0.0205873	0.0469892	0.747517	up			C77080	6.09994799688755e-14	1.19156363939201e-12	-1.28898	down			Gna11	0.000272815	0.000795583	-0.894511	down			Dcaf6	0.000339347	0.00131402	0.541896	up
Zfp644	0.000960176	0.00345959	0.750658	up			Msl3	0.00228953	0.00781919	-1.28886	down			Thap3	1.02329399651175e-11	8.8725407557081e-11	-0.89433	down			Samd4	2.99997419129182e-08	2.47728515669028e-07	0.543416	up
Sil1	0.00048708	0.0019184	0.751972	up			Krr1	1.60821657971847e-05	9.07835651791432e-05	-1.28864	down			Tekt1	1.03652617426369e-06	4.62910268178916e-06	-0.894128	down			Tlk1	0.00298175	0.00903801	0.543741	up
Ptpn14	0.00175957	0.0058198	0.753018	up			Hdac6	0.00235554	0.00801903	-1.28843	down			Cd24a	9.41559057841582e-09	5.75366377714626e-08	-0.892798	down			Ptpn14	0.000127645	0.000544942	0.547478	up
Pogz	0.0103971	0.0263894	0.753925	up			P3h1	0.00604777	0.0182987	-1.28817	down			Map3k10	0.0131545	0.0255023	-0.892784	down			Rrbp1	0.001473	0.00482754	0.549515	up
Bicra	0.00927866	0.0239948	0.754046	up			Rara	4.07522126461337e-05	0.000210535	-1.28784	down			Bmpr1b	3.90222203607989e-07	1.86050770179993e-06	-0.892281	down			Sipa1l3	0.00174379	0.00562274	0.550493	up
Ehbp1	0.000249676	0.00106457	0.754751	up			Pou6f1	3.67093215535402e-13	6.39643636951405e-12	-1.28748	down			Mier3	9.15941048407529e-05	0.000294156	-0.891576	down			Usp9x	0.000200655	0.000816352	0.551515	up
Mtdh	7.60615704836718e-05	0.000371524	0.75484	up			Wiz	1.88879729091471e-06	1.28083726480624e-05	-1.28616	down			Ptgis	0.015658	0.0297605	-0.890858	down			Ubap2l	0.00625347	0.0170563	0.556645	up
Nt5c2	0.00250843	0.00789045	0.755321	up			AW549877	3.11397926529591e-08	2.8836133463774e-07	-1.28582	down			Pear1	0.0158528	0.0300812	-0.89051	down			Kdm5c	0.0113027	0.0282912	0.560862	up
Ube3a	4.96494918817817e-05	0.000256539	0.757957	up			Vill	0.00272221	0.0091327	-1.28577	down			Vps9d1	0.00409465	0.00914724	-0.890081	down			Med13	0.00594317	0.0163416	0.561515	up
Rnf19a	0.00581565	0.0161699	0.758182	up			Vps9d1	0.00245943	0.00833179	-1.2856	down			D130009I18Rik	0.00105729	0.00271389	-0.889037	down			Trak1	0.00713403	0.0190379	0.563601	up
Aftph	0.000103452	0.00048822	0.758668	up			Rnf126	0.000266687	0.00115066	-1.2842	down			Plec	4.1755022474516e-08	2.32420602823795e-07	-0.887213	down			Svil	4.15972528285073e-05	0.000196681	0.56402	up
Mrps28	0.0175489	0.0411407	0.759616	up			Clspn	0.00244595	0.00829329	-1.28361	down			Med7	0.0108162	0.0215121	-0.886651	down			Diaph1	0.00182586	0.00585585	0.567397	up
Pip5k1a	0.00831368	0.0219636	0.7611	up			Fam173a	3.22583347939636e-05	0.000170238	-1.2833	down			Ago4	3.39503227330782e-07	1.63827290247567e-06	-0.886299	down			Gab1	0.000799597	0.00282636	0.568486	up
Baz2b	1.07049758359007e-08	1.23550025902877e-07	0.762962	up			Vps39	4.54028938084192e-11	6.29918358267809e-10	-1.28244	down			Psma7	0.000774981	0.00205119	-0.886215	down			Laptm4a	0.0184447	0.0422563	0.571696	up
Mast4	6.24297637978234e-07	5.01963075551357e-06	0.763912	up			Pcbp1	1.58191695064133e-06	1.08523003853257e-05	-1.28201	down			Smarca2	1.31221312711111e-15	1.74681002928655e-14	-0.885857	down			Fbxl7	1.82909326764138e-06	1.13310654535588e-05	0.571965	up
Rint1	0.0100404	0.0256148	0.765005	up			Mpi	0.0163902	0.043017	-1.2819	down			Srrm1	2.95989205099095e-18	4.97472942767847e-17	-0.885263	down			Akap13	2.26599522914481e-14	4.02860841309375e-13	0.572438	up
Ezr	0.00914683	0.0237465	0.765398	up			Hmces	0.000208271	0.000921224	-1.28078	down			Son	1.71655405160543e-58	2.43844733084224e-56	-0.885215	down			Top1	0.00741728	0.0197195	0.573534	up
Pcnx	0.00711153	0.019235	0.766068	up			Ggcx	9.13841819202161e-08	7.81709715931899e-07	-1.27909	down			Tdp2	8.95733303971289e-05	0.00028865	-0.885115	down			Wapl	1.47155550750339e-05	7.70612154467312e-05	0.573554	up
Fnip1	0.000134484	0.000615314	0.766712	up			Vps33a	0.000209616	0.000926825	-1.27756	down			Chpf2	0.00288421	0.00673329	-0.884087	down			Pbrm1	0.000786154	0.00278136	0.576371	up
Mat2a	0.00265985	0.00829781	0.767786	up			Ccnl2	7.50357127921238e-42	8.58102583474201e-40	-1.27637	down			Wdr35	5.38941150211883e-08	2.95861287861156e-07	-0.884048	down			Pitpna	0.00807738	0.021228	0.576462	up
Kdm4c	0.000725732	0.00270053	0.769251	up			Zpbp	0.0124036	0.0339998	-1.27635	down			Cntrl	8.52406913052846e-18	1.37093947423016e-16	-0.883689	down			Smchd1	0.0124908	0.0305964	0.57715	up
Mipol1	0.015846	0.0376349	0.769256	up			Zmynd15	0.00472746	0.0147554	-1.27429	down			AI504432	0.000845637	0.00222232	-0.883142	down			Ddx50	0.00381363	0.0111684	0.577802	up
Ubap2	0.0037622	0.0112049	0.769811	up			Smarcd1	0.0047276	0.0147554	-1.27428	down			Pigq	0.0026033	0.00615088	-0.882715	down			Sipa1l1	0.0197184	0.0446487	0.578107	up
Ctdspl	6.46953230892526e-06	4.11895283591463e-05	0.77013	up			4930503L19Rik	0.00915271	0.0262694	-1.2742	down			Sbf1	5.18374899946761e-06	2.06038624470982e-05	-0.88246	down			Exph5	0.00564855	0.0156364	0.578787	up
1810026B05Rik	0.00326298	0.00990729	0.770936	up			Cdk4	0.000257913	0.00111813	-1.27374	down			Abcf3	0.00428586	0.00951903	-0.882191	down			Depdc5	0.00825887	0.0215956	0.579416	up
Rps8	0.0009397	0.00339196	0.772314	up			Gaa	3.08917397550475e-05	0.000164055	-1.2735	down			2610008E11Rik	0.00287929	0.00672331	-0.882058	down			Kat2b	0.00579371	0.0159756	0.581738	up
Cbl	0.00512733	0.0145564	0.772461	up			Spg20	0.00140019	0.00503599	-1.27327	down			Atf4	3.77257433539747e-06	1.54508672425244e-05	-0.882051	down			Fam193a	0.000389708	0.00148831	0.583333	up
Hipk1	0.00601692	0.0166307	0.774538	up			Krt23	0.00038655	0.00160663	-1.2715	down			Ccdc78	2.37933802367936e-12	2.22888304476558e-11	-0.881507	down			D5Ertd579e	0.00300616	0.00910146	0.584896	up
Arhgap45	0.00582875	0.0162007	0.774786	up			Col7a1	0.000345054	0.00145105	-1.27145	down			Myl12a	0.000394021	0.00110732	-0.881357	down			9930021J03Rik	0.00398319	0.0116169	0.585231	up
Tshz2	4.89560925877743e-05	0.000253615	0.77492	up			A230072E10Rik	0.00977715	0.0277774	-1.2707	down			Zfp7	0.00034136	0.000971967	-0.880878	down			Tnks2	0.000695027	0.00249524	0.586387	up
Gpbp1	0.000358651	0.00146406	0.775361	up			Tor1b	6.28280363449816e-06	3.83844107939595e-05	-1.27052	down			E4f1	0.00166909	0.00409958	-0.880383	down			Rsbn1l	0.0132636	0.0320558	0.589591	up
Fam135a	0.0179999	0.0419627	0.777348	up			Foxa1	0.00140549	0.00505196	-1.26994	down			Mrc1	0.000102413	0.000325373	-0.880165	down			Cdc42bpa	9.95904529394802e-05	0.00043568	0.589895	up
Mau2	0.00786745	0.0209939	0.77857	up			Cnppd1	2.24688447426991e-05	0.000122984	-1.26942	down			Vwf	0.018718	0.0346989	-0.877796	down			Prkn	4.56791519150476e-05	0.000214279	0.590326	up
Cdc14a	0.00836288	0.0220716	0.779203	up			Tshz2	2.80092845728942e-05	0.000150237	-1.26933	down			Neurl2	0.00231799	0.00553862	-0.877572	down			Cramp1l	0.00995923	0.0254104	0.590684	up
Ptpn4	0.00206649	0.0066827	0.781057	up			Tmem154	0.00013351	0.000618409	-1.26878	down			Chl1	0.0079679	0.0164924	-0.876381	down			Ubxn4	0.00197173	0.00626943	0.592127	up
Prdm16	1.11731429129714e-07	1.05521178674523e-06	0.781341	up			Trmt1	4.22029459673127e-06	2.67133017184411e-05	-1.26783	down			Psmc3	0.00516034	0.0112069	-0.875183	down			Arhgap8	0.0064542	0.01748	0.592516	up
Lrp6	0.000584083	0.00224921	0.781937	up			9130401M01Rik	0.0126914	0.034608	-1.26748	down			Lrch4	0.00927229	0.0188021	-0.875033	down			Rreb1	0.000364701	0.00140521	0.592758	up
Phkb	1.45560330217842e-06	1.07674022873701e-05	0.782149	up			Hint2	0.0126926	0.034608	-1.26744	down			Man2a2	5.1617002487255e-07	2.40894831589935e-06	-0.874526	down			Kif16b	0.0170514	0.0395412	0.592782	up
Csnk2a1	0.00289782	0.00893851	0.782423	up			Ssrp1	0.000102102	0.000483775	-1.26671	down			Asb13	0.000257551	0.000754678	-0.874366	down			Wdr33	0.0011536	0.00388206	0.594014	up
Msn	0.00172621	0.00572668	0.782899	up			Ldlrap1	0.000755136	0.00289448	-1.26652	down			Hook2	0.001038	0.00266834	-0.874069	down			Grk5	0.00599307	0.0164465	0.596867	up
Nsd2	0.00221985	0.00708925	0.783649	up			Clptm1l	4.05898491061547e-05	0.000209881	-1.26512	down			Stub1	8.55498486199312e-05	0.000276126	-0.873515	down			Arhgef11	0.00100281	0.00344157	0.597989	up
Ube2h	2.76507880878282e-05	0.000152906	0.784156	up			Aldh6a1	0.000621037	0.00244655	-1.26427	down			Cabin1	4.90155798231796e-10	3.50545905356119e-09	-0.873347	down			Coro1c	0.0182067	0.0418464	0.59996	up
Cul5	0.00535138	0.0150794	0.78434	up			B3glct	0.00784876	0.0229958	-1.26379	down			Dnase2a	0.000949929	0.00246639	-0.873095	down			Eif2s3y	0.00882866	0.0228098	0.60047	up
Junos	5.43865318239838e-05	0.000276877	0.784344	up			Ccdc130	0.00383218	0.0122828	-1.26346	down			Adcy3	0.0186997	0.0346711	-0.870582	down			Clic5	2.33191085843939e-09	2.27266456253661e-08	0.602022	up
Ptpn13	1.22131608320778e-11	2.30686591298533e-10	0.784375	up			Mppe1	1.49603420560538e-05	8.49652213492082e-05	-1.26285	down			Daxx	0.0200681	0.0368428	-0.868591	down			Cwf19l2	0.0171652	0.0397342	0.60248	up
Clic5	0.000917596	0.00332273	0.785169	up			Gpsm2	0.00110021	0.00406121	-1.26231	down			Maf1	0.00517329	0.0112279	-0.867106	down			Stat2	0.0200899	0.045345	0.602865	up
Nsmaf	4.14798008007194e-05	0.000218587	0.787404	up			Pccb	9.78309081295816e-07	6.98394101126267e-06	-1.25841	down			Bicd2	0.000579289	0.0015767	-0.866774	down			Phf14	0.000241065	0.000965126	0.603238	up
Kif13a	0.00134883	0.00461526	0.789247	up			Golga4	1.70047438944544e-27	9.359760669756e-26	-1.25766	down			Xrcc1	0.00139843	0.00350322	-0.865974	down			Wwc1	2.10308183237911e-10	2.33619090281542e-09	0.60817	up
Tbl1x	0.000185573	0.000820733	0.790148	up			Krtcap3	0.000373573	0.00155984	-1.25761	down			Mta1	0.000498487	0.00137592	-0.865873	down			Zfhx3	2.96549471959111e-06	1.78318975918579e-05	0.6087	up
Phip	1.83943338990796e-07	1.65092260909121e-06	0.790357	up			Il17ra	3.91326543247369e-05	0.000203417	-1.25741	down			Ythdc1	1.10544088856462e-17	1.75819356049311e-16	-0.865708	down			Ppp4r1	0.0130419	0.0316279	0.609681	up
Pds5a	1.83746819553622e-05	0.000105728	0.791162	up			Mib2	0.000876413	0.00332151	-1.25727	down			Kctd3	7.4523394709291e-05	0.000242792	-0.86415	down			Ralgapa1	5.16919577616207e-05	0.00024017	0.610038	up
Pbrm1	4.55611243938921e-05	0.000238671	0.792454	up			Mapk11	0.0141494	0.0379735	-1.2571	down			Lpin1	0.000973449	0.00252304	-0.864119	down			Luc7l2	1.7113547956301e-13	2.7420411097884e-12	0.610972	up
Eif2s3y	0.00698529	0.0189322	0.792992	up			Lpin1	4.37583558233914e-06	2.75630841306806e-05	-1.25614	down			Zbtb21	0.0189024	0.0349719	-0.864067	down			Eps15	0.0125967	0.0307686	0.612967	up
Tdrd3	0.000893412	0.00324551	0.793055	up			Kptn	0.00984349	0.0279524	-1.2555	down			Srp68	0.000351589	0.000997258	-0.863538	down			Ccser2	0.0149323	0.0354495	0.617825	up
Lpcat1	0.00021524	0.000933763	0.793434	up			Lpin3	0.00350884	0.0113858	-1.25521	down			Ruvbl1	0.00316726	0.00731504	-0.862957	down			Zfp462	4.00194203863122e-05	0.000190367	0.619455	up
Nipsnap2	0.0127004	0.031277	0.793681	up			Ldlr	2.45703896371666e-15	5.5021790786347e-14	-1.25184	down			Nrbp1	3.28617035132503e-05	0.000114624	-0.862932	down			Wdfy3	0.00124396	0.00415206	0.621699	up
Ckap5	0.00231042	0.00732845	0.794926	up			Arfip2	1.21382731237679e-07	1.01330063164324e-06	-1.25172	down			Ykt6	0.0106355	0.0211975	-0.862031	down			Ctnnb1	0.0205172	0.046149	0.622713	up
Mrtfb	0.000458977	0.00182125	0.795148	up			Nox4	0.00609052	0.0184091	-1.25014	down			Rabl2	1.25482545300487e-06	5.52549466991956e-06	-0.861363	down			Ssh2	9.87771275748437e-06	5.37510476887007e-05	0.622837	up
Smarcad1	0.00632896	0.0174044	0.79584	up			Fhl1	0.000131742	0.000610511	-1.24846	down			Bmp1	4.28232420438987e-06	1.73196965676767e-05	-0.861292	down			Snhg20	0.0157466	0.0370338	0.62296	up
Smad4	0.0019235	0.00628417	0.798981	up			Smyd5	0.00188821	0.00656471	-1.24822	down			Pla2g6	0.000192752	0.00058072	-0.860649	down			Col5a2	0.0127617	0.0311033	0.624286	up
Ralgapa1	8.30249061574378e-07	6.53677280954401e-06	0.801118	up			Mtx1	0.00268276	0.00901576	-1.24771	down			Aqp5	0.00139164	0.0034875	-0.860258	down			Fus	3.39389435525103e-05	0.000163845	0.625042	up
Mapkbp1	0.00250011	0.00786738	0.803963	up			Rgl2	7.32383691852681e-11	9.89305906689533e-10	-1.24689	down			Pnpla6	0.000161905	0.000495266	-0.858783	down			Gatad2b	0.00103466	0.00352908	0.627205	up
Btrc	0.00584637	0.016244	0.807193	up			Gria3	0.00103441	0.00384336	-1.24667	down			Fam234a	3.50258465489579e-06	1.44478133935041e-05	-0.858736	down			Lats2	0.0046613	0.0132909	0.628233	up
Zdhhc18	0.00788384	0.0210236	0.807332	up			Naga	1.22131653551648e-05	7.04845050066073e-05	-1.24431	down			Agrp	0.0278716	0.0488389	-0.857697	down			Senp6	0.000513136	0.00189733	0.628344	up
Phf14	5.66507261276154e-05	0.0002873	0.807669	up			Ttc4	8.76072955807658e-06	5.19338869977775e-05	-1.24416	down			Taf4	0.00014133	0.0004371	-0.857657	down			Mvb12b	0.0184192	0.0422226	0.630033	up
Gm31641	0.0153002	0.0366372	0.809021	up			Spice1	0.000154281	0.000705738	-1.24356	down			Ddb1	1.77886703062131e-05	6.47030905210205e-05	-0.857238	down			Cnot1	0.000752918	0.00267944	0.638754	up
Atf2	0.00193572	0.00632149	0.809372	up			Acbd4	0.000529482	0.00212641	-1.24343	down			Thsd4	4.41378470937063e-13	4.48734778786014e-12	-0.856997	down			Zbtb38	0.00560558	0.0155399	0.639745	up
Pde8b	0.0113296	0.0283937	0.809469	up			Edar	0.00355714	0.011533	-1.24285	down			Ubac1	0.0171272	0.0321756	-0.85653	down			Atad2b	0.000108969	0.0004722	0.640314	up
Orc3	0.0210961	0.0479577	0.810411	up			Bag1	3.92390039545483e-05	0.00020388	-1.24284	down			Clspn	0.0228477	0.0412628	-0.856328	down			Csnk2a1	0.0109793	0.027615	0.640454	up
Rassf3	0.000602081	0.00230958	0.81155	up			Irx3	4.92371028696807e-08	4.44076443110237e-07	-1.24115	down			Mettl23	0.0236792	0.0425569	-0.855811	down			Ccn2	0.0209491	0.0469172	0.642374	up
Rprd1b	0.0189686	0.043772	0.81179	up			Tmem220	0.0168936	0.0441219	-1.24015	down			Lrrc9	6.56062245485191e-05	0.000216186	-0.85525	down			Uggt1	0.0211443	0.0472726	0.642496	up
Zfp148	3.38529796539183e-05	0.000182632	0.813199	up			Tom1	3.9863379353115e-11	5.56339745735002e-10	-1.23789	down			Timm44	0.0009343	0.00243068	-0.855134	down			Kif1b	5.9753502136943e-06	3.40131959897935e-05	0.643042	up
Rapgef6	7.80342258700497e-07	6.18055940357206e-06	0.814039	up			Eral1	0.00592807	0.0179734	-1.23694	down			Adnp	6.35241797604564e-11	5.02859346653384e-10	-0.854831	down			Arid1b	5.8931485274069e-08	4.67311075182459e-07	0.643599	up
Zfx	0.00336997	0.01017	0.81422	up			Fam32a	0.000284338	0.00122012	-1.23683	down			Taf1	3.20628818061154e-08	1.81194596364805e-07	-0.854723	down			Psap	0.0110156	0.0276884	0.644512	up
Pgap2	0.009723	0.0248929	0.814675	up			Txnrd3	0.000817604	0.00311568	-1.23598	down			Ginm1	0.0208519	0.0381129	-0.854515	down			Malat1	2.63866782341528e-54	3.21051661577106e-52	0.646696	up
Dock4	0.00019496	0.000857006	0.815024	up			Mier3	5.36528273743067e-07	4.04335670916161e-06	-1.23597	down			Npdc1	0.0208537	0.0381129	-0.854511	down			Pak3	0.00645061	0.0174777	0.648164	up
Dyrk1a	5.9994623750535e-05	0.000301566	0.816239	up			Zfp318	1.95375466705994e-06	1.32032565825009e-05	-1.23582	down			Spag6l	2.7626759125717e-20	5.53068517632598e-19	-0.853474	down			Brd8	0.00834096	0.0217592	0.648736	up
Myh9	6.09703887967222e-05	0.000305698	0.817114	up			Lmf2	0.00479006	0.0148989	-1.23559	down			Ldlr	8.21079712452042e-06	3.14772518230228e-05	-0.853237	down			Susd4	0.0168859	0.0392509	0.64906	up
Dock8	1.24044810018799e-06	9.32329233714073e-06	0.818716	up			2410002F23Rik	0.000325321	0.00137741	-1.23427	down			Wrnip1	0.0185779	0.0344937	-0.853125	down			Trappc8	0.00368286	0.0108425	0.649562	up
Tnrc6b	6.84682730718705e-09	8.22446688017393e-08	0.818856	up			Cmas	0.000324589	0.0013753	-1.23383	down			Qtrt1	0.0132885	0.025743	-0.851777	down			Usp54	0.000771536	0.00273461	0.649912	up
Mtrex	0.00934631	0.0241148	0.820261	up			Sart3	0.000331013	0.00139749	-1.23361	down			C2cd2l	0.0164976	0.0311678	-0.851426	down			Piezo1	6.91375078662392e-05	0.000311379	0.649951	up
Nek9	0.013646	0.0331946	0.821984	up			Klhl26	2.59598580231912e-09	2.78489223729662e-08	-1.233	down			Kin	0.00138764	0.00347917	-0.850929	down			Lonp2	0.00624452	0.0170438	0.650336	up
Picalm	0.000128392	0.000590157	0.824263	up			Dvl1	2.49341841923656e-12	3.93172363590194e-11	-1.23015	down			A230057D06Rik	3.5357190464099e-07	1.699045714146e-06	-0.84988	down			Arhgap26	0.00449522	0.0128834	0.65368	up
Wdfy3	0.000498318	0.00195396	0.824706	up			Cdkn2aip	0.00460946	0.0144594	-1.22951	down			Dnaic2	3.63688013388722e-05	0.000125673	-0.849112	down			Jup	0.0125182	0.0306154	0.654413	up
Rtn4	0.000704005	0.00263199	0.825797	up			Matn4	2.36755971088119e-18	7.26236610272644e-17	-1.22904	down			Zcchc8	3.58999158758701e-07	1.72352836867025e-06	-0.848684	down			Mapk1ip1l	0.0113407	0.0283408	0.655522	up
Gls	0.00030368	0.00126898	0.826207	up			Sept4	0.0076613	0.0225493	-1.22898	down			Cfap74	5.71027797210453e-15	7.05787634931156e-14	-0.848471	down			Vwa8	0.00136652	0.00452428	0.655703	up
Yeats2	0.0141742	0.034322	0.82656	up			Flot1	8.86024601236246e-05	0.000425458	-1.22845	down			Trp53bp1	1.63836353051921e-08	9.70292964676425e-08	-0.84825	down			Heca	0.00031205	0.00122292	0.656501	up
Rsrc1	3.10044242097105e-05	0.000169448	0.827034	up			Sdk1	0.000483836	0.00196724	-1.22822	down			Keap1	0.000162575	0.000497169	-0.848048	down			Zfp280d	6.4295215674429e-05	0.00029313	0.658737	up
Itgav	0.00307516	0.00942339	0.830085	up			Eng	0.00565811	0.017266	-1.22801	down			Spryd3	0.00885606	0.0180782	-0.846959	down			Pum2	0.000220935	0.000891871	0.659757	up
Rpl24	0.0216488	0.0489761	0.830542	up			Psmc4	0.00135826	0.00490614	-1.22581	down			Gm39556	0.000601776	0.00163148	-0.844895	down			Pkp2	0.000154354	0.000645516	0.660308	up
Kalrn	0.00118201	0.00414067	0.832299	up			Hmgcl	1.37677966798833e-07	1.13884042901928e-06	-1.22536	down			Shc1	0.00306069	0.00709577	-0.844062	down			Ablim1	2.39617425928146e-06	1.45887482072125e-05	0.66037	up
Mgat3	0.000159306	0.000714495	0.832453	up			Commd3	5.44832010263041e-05	0.000275196	-1.22534	down			Ccdc150	8.25240365770657e-09	5.06375301363415e-08	-0.844041	down			Pwwp2a	0.00664358	0.0179253	0.660396	up
Slain2	0.010074	0.0256841	0.833793	up			Mgat4b	3.77252817208835e-05	0.000196709	-1.22507	down			Akna	1.86108400622944e-05	6.74805634426547e-05	-0.843802	down			Gtdc1	0.0131525	0.0318386	0.660926	up
Ptpra	0.0108316	0.0273638	0.833928	up			Mphosph6	0.000839486	0.0031939	-1.22433	down			Rgs11	8.35736540238163e-05	0.00027024	-0.843256	down			Wbp1l	0.0168102	0.0391099	0.661023	up
Gfpt1	0.00211052	0.00678371	0.834278	up			Exd1	0.000177299	0.000795278	-1.22397	down			Dmkn	0.000121157	0.000379577	-0.842398	down			Xiap	0.00047242	0.00176523	0.661096	up
Phactr1	0.00437184	0.0127018	0.834945	up			Taf8	0.000709288	0.00274555	-1.22322	down			Rack1	7.25292170905286e-08	3.87894781448572e-07	-0.841966	down			Wnk1	1.19104152885403e-14	2.17714563032544e-13	0.661119	up
Nup153	0.00204141	0.00660965	0.835641	up			Abcf2	0.00358664	0.0116031	-1.22315	down			Haus3	0.00579201	0.0124441	-0.841526	down			Timp2	0.0133789	0.0323043	0.66349	up
Polk	0.0191344	0.0440395	0.836704	up			Zfp36	6.47979169656204e-06	3.95468737791732e-05	-1.22202	down			Kif1a	0.0182803	0.0340362	-0.83947	down			Lyst	0.00803631	0.0211415	0.663898	up
Ppp1r12b	0.000259016	0.00109792	0.83731	up			Ubp1	2.42102422542165e-12	3.8329629504357e-11	-1.22071	down			Cd93	0.0110897	0.0220138	-0.83867	down			Fip1l1	0.0129421	0.0314544	0.66629	up
Zfp827	0.00652614	0.0178446	0.838133	up			Emg1	0.00138185	0.00498068	-1.21859	down			Prrc2c	3.665338659248e-28	1.33366883847024e-26	-0.838113	down			Sntb2	0.00851295	0.0221411	0.6665	up
Ecpas	3.75929951643418e-06	2.51844564066425e-05	0.839665	up			Pcid2	8.89860849728056e-05	0.000426846	-1.21856	down			Ier2	0.00211045	0.00507782	-0.838073	down			Uso1	0.0054369	0.0151529	0.666737	up
Igf2r	0.0112165	0.0281546	0.839984	up			Pa2g4	0.000127734	0.000593757	-1.21812	down			Cfap157	0.00625518	0.0133387	-0.837387	down			Ireb2	0.0134628	0.032486	0.667104	up
Lrif1	0.00363136	0.0108763	0.840953	up			Smarca2	6.01213926472664e-23	2.51124072337642e-21	-1.21809	down			Mms19	2.13588511390719e-08	1.24163357122389e-07	-0.836471	down			Etl4	2.98068671702359e-10	3.2507853593085e-09	0.669046	up
Dennd5a	0.00610011	0.0168372	0.84224	up			Arrdc1	6.64071892931347e-16	1.58663343343577e-14	-1.2175	down			Selenow	0.00031722	0.000909355	-0.835546	down			Pam	0.000103073	0.000449399	0.669614	up
Trappc8	0.000833873	0.00305574	0.8433	up			Ddx11	0.00279388	0.00934652	-1.21735	down			Il18	0.00694124	0.0146065	-0.834325	down			Sil1	0.0110624	0.027788	0.669747	up
Plekhm3	0.0195274	0.0448404	0.844045	up			Smc1a	9.2953745887368e-11	1.24420701455376e-09	-1.21715	down			2510002D24Rik	0.00105417	0.00270656	-0.834304	down			Vezt	0.00893249	0.0230398	0.670472	up
Tnks2	2.58935111760289e-07	2.26269451507453e-06	0.845259	up			Gmppa	0.000285561	0.00122474	-1.21527	down			Ypel3	0.000314719	0.000903055	-0.833306	down			Rai14	7.4512162063065e-08	5.78490733783736e-07	0.6707	up
Wasl	0.0103162	0.026209	0.845421	up			Nolc1	0.00234875	0.00800288	-1.21412	down			Ccnl2	1.20291888713309e-20	2.49485377191402e-19	-0.83292	down			Lrrfip2	0.000300492	0.00118059	0.670711	up
Ahcyl1	0.0170896	0.0401941	0.845757	up			Slc1a5	2.07668112514056e-21	7.89071837839698e-20	-1.21361	down			Coro2b	0.0020683	0.00498449	-0.831518	down			Trio	4.89707090008305e-07	3.33626343822806e-06	0.674645	up
Cdc42bpa	2.01324609818505e-06	1.43839469656492e-05	0.847017	up			Ptma	4.21684457142009e-18	1.25429828804942e-16	-1.21321	down			Grk6	0.000324086	0.000926853	-0.831126	down			AU040320	0.00576015	0.0158945	0.675821	up
Rnf43	0.00416201	0.0121857	0.847188	up			Tatdn2	0.00516637	0.0159185	-1.21263	down			Scnn1g	0.0196379	0.0361585	-0.83107	down			Myh9	6.03438457951851e-07	4.06837685893599e-06	0.676674	up
Dmxl1	7.13616800398277e-06	4.51805795920948e-05	0.847511	up			Rhoc	0.0123341	0.0338341	-1.21241	down			Kcnn2	0.0271714	0.0477837	-0.829513	down			Armh3	0.00673325	0.0181362	0.677836	up
Lsm14a	0.00169837	0.00563902	0.848476	up			Rsl1d1	0.000108512	0.000511267	-1.21091	down			Trrap	5.12649849661366e-07	2.39359700179575e-06	-0.829379	down			Fam135a	0.016702	0.0389281	0.67822	up
Arhgef18	0.00978648	0.0250393	0.84865	up			Renbp	1.13102369355254e-08	1.1148391704063e-07	-1.21005	down			Med8	0.00457118	0.0100815	-0.82917	down			Ints8	0.0174443	0.0403201	0.679303	up
Gsr	0.0108318	0.0273638	0.848762	up			Unc5d	0.00842593	0.0244275	-1.2095	down			Dab2ip	2.98352796162017e-07	1.44982122596069e-06	-0.82914	down			Ddx58	0.0131082	0.0317492	0.679686	up
Usp45	0.010591	0.0268386	0.849016	up			Arl6ip4	0.00169597	0.00597213	-1.20798	down			Cpsf4	0.0189559	0.0350522	-0.828271	down			Anxa7	0.0148125	0.0351983	0.681048	up
Cr1l	0.010585	0.026832	0.849112	up			Gemin2	0.00169851	0.00597932	-1.20788	down			Exosc7	1.77306327541414e-05	6.45146181264725e-05	-0.828004	down			Kat6b	0.000253383	0.00100926	0.681868	up
Cpne3	0.0154801	0.0369442	0.849382	up			Net1	2.3886509340051e-06	1.59591147768837e-05	-1.20673	down			Eif5b	2.98044940005262e-10	2.18735033818441e-09	-0.827834	down			Cytip	0.0114043	0.0284633	0.683426	up
Vmp1	5.64532109819268e-09	6.84323069707747e-08	0.849423	up			Gtf3c2	6.33210038910545e-15	1.35119221889987e-13	-1.20639	down			Msmo1	0.0148935	0.0285061	-0.826871	down			Ston2	0.00597143	0.016402	0.684314	up
Parva	1.0661870308825e-05	6.49679637515528e-05	0.849519	up			Slc25a44	0.00959665	0.0273437	-1.20628	down			Exoc1	0.000179729	0.000544014	-0.825403	down			Vcpip1	0.0199346	0.0450466	0.68485	up
Nmt1	0.0114916	0.0287175	0.850192	up			Klc4	0.00175227	0.00614104	-1.20598	down			Dnah14	0.0148632	0.0284532	-0.825257	down			Sorl1	0.000856478	0.00300559	0.684862	up
Nfe2l2	1.36645371148562e-06	1.01932832211385e-05	0.850465	up			Phldb3	0.00953672	0.0271927	-1.20581	down			mt-Co3	3.1369924705805e-29	1.21837497827415e-27	-0.824217	down			Aak1	0.000414274	0.0015698	0.686394	up
Sftpc	2.45212650875781e-06	1.71800088084952e-05	0.852998	up			Prr13	0.00015466	0.000707196	-1.20395	down			Ech1	0.0200235	0.0367837	-0.824167	down			Rffl	0.0188451	0.0430091	0.688604	up
Vps35l	0.0218363	0.0493021	0.854812	up			Qtrt1	0.00828129	0.0240972	-1.20392	down			Cavin1	0.00869406	0.0178141	-0.823954	down			Cwc27	0.0114528	0.0285204	0.689059	up
Cplane1	0.00599816	0.0165962	0.855291	up			Prx	0.00732755	0.0216917	-1.20355	down			Dennd3	5.75316365773558e-05	0.000191096	-0.823172	down			Vrk2	0.0196717	0.0445561	0.690017	up
Spata13	0.00119131	0.0041696	0.856709	up			Dusp11	2.32252796492845e-12	3.68693489203399e-11	-1.20264	down			Mns1	1.02166112872354e-05	3.86806349210045e-05	-0.822981	down			Utrn	3.13616174803508e-22	1.1050358159253e-20	0.690445	up
Stx12	0.012127	0.0300698	0.856829	up			Letmd1	0.00187627	0.00653285	-1.20226	down			Becn1	1.5752725912855e-05	5.78250505190466e-05	-0.822837	down			Shprh	0.0123656	0.0303853	0.691395	up
Cacna2d1	0.00234797	0.00743569	0.857651	up			Cyp4f13	4.63932760484948e-06	2.90364717627641e-05	-1.20173	down			Zfp775	0.0137489	0.0264913	-0.822774	down			Micu2	0.0074994	0.0199106	0.692626	up
Dock7	5.54432901362465e-07	4.53585435353325e-06	0.858238	up			Flywch1	4.6864275101192e-06	2.93156822313829e-05	-1.20147	down			Ccdc82	2.08104139062569e-06	8.91015657340561e-06	-0.822503	down			H2-D1	0.000290001	0.00114341	0.693084	up
Mier1	9.84557033431307e-06	6.06914537197345e-05	0.858264	up			Furin	0.000151284	0.000692838	-1.20057	down			Trim8	9.06356734339753e-05	0.000291711	-0.822503	down			Map4k3	0.000122654	0.000525074	0.693471	up
Ppp4r1	0.0145923	0.0351951	0.858726	up			Srebf1	1.18512374908434e-07	9.9185295638003e-07	-1.20001	down			Miga2	0.00891328	0.0181736	-0.822417	down			Ankhd1	2.53942823037023e-06	1.54127261339774e-05	0.694853	up
Dusp16	0.000369696	0.00150375	0.859872	up			Nsun2	0.000306067	0.00130575	-1.1961	down			Stoml1	0.0164966	0.0311678	-0.822353	down			Epc1	0.0101203	0.0257453	0.697048	up
Calm1	0.0089946	0.0234508	0.860351	up			2610507B11Rik	6.24550092689555e-11	8.49489092585482e-10	-1.19503	down			Cdk4	5.47331183049182e-05	0.000182679	-0.821832	down			Thoc1	0.00705743	0.0188788	0.699014	up
Taok1	1.87237092599573e-06	1.34742928538625e-05	0.860601	up			Rhbdd2	0.000544708	0.00217791	-1.1945	down			Marveld2	0.0019901	0.00480832	-0.821375	down			Lnx2	0.014477	0.0345488	0.699779	up
Ubn2	1.51526055200664e-08	1.71643189594826e-07	0.861302	up			Slc35e2	0.000630856	0.00247943	-1.19408	down			Pfkfb2	1.63229499026046e-05	5.97490259407025e-05	-0.819985	down			Senp5	0.0136468	0.0328494	0.699887	up
Arhgap35	0.000612506	0.00233802	0.861938	up			Dapk3	0.00210808	0.0072436	-1.19338	down			Sema6d	0.00129067	0.00325176	-0.819305	down			Ptpn12	1.83189691337286e-05	9.39722085931123e-05	0.700017	up
Prkd3	0.00556729	0.015564	0.862	up			Arfgap2	0.000495131	0.00200348	-1.19113	down			Eif4g2	2.27673746643019e-11	1.89941814375552e-10	-0.818527	down			Ttc3	0.000267962	0.00106081	0.701267	up
Vps13b	7.70398806435401e-12	1.50891904157003e-10	0.862899	up			Dctn2	2.98068177651681e-05	0.000159154	-1.18872	down			Cep63	3.83395296848191e-06	1.56713016488598e-05	-0.818182	down			Patj	1.54893402427902e-10	1.75824333047533e-09	0.701666	up
Fam120b	0.00390606	0.0115595	0.863138	up			Dnajc21	0.000258077	0.00111842	-1.1879	down			Strap	0.0249409	0.0444623	-0.817882	down			Cmtm4	0.0161902	0.0379395	0.701939	up
Lemd3	0.0181705	0.0422738	0.864063	up			Ubac1	0.00344939	0.0112208	-1.1877	down			Galntl6	0.00155034	0.00383925	-0.817303	down			Dmtf1	0.0218845	0.048662	0.702355	up
Sipa1l3	6.14113462771388e-07	4.95276902226986e-06	0.866734	up			Marveld1	3.66914837041155e-09	3.86227870018567e-08	-1.18741	down			Tnip2	0.00306376	0.00710129	-0.817229	down			Nfatc3	0.00645594	0.01748	0.702595	up
Alcam	1.65927584277794e-36	2.69276765342249e-34	0.866822	up			Rabggtb	5.03770444074822e-06	3.12805063824846e-05	-1.18702	down			Nub1	3.70335664917045e-05	0.0001278	-0.817102	down			Nsd2	0.00338119	0.0100647	0.702609	up
Itpr1	3.84929452399863e-12	7.90945479453155e-11	0.86691	up			Zkscan17	0.00278048	0.00930964	-1.18699	down			Gpat4	0.000510583	0.00140631	-0.816371	down			Gigyf2	0.00136855	0.00452908	0.70265	up
Map3k3	0.000516002	0.00201535	0.867479	up			Bcas2	0.000588567	0.00233111	-1.18691	down			Acrbp	0.0178725	0.0334123	-0.816045	down			Cpsf6	0.000464556	0.00173843	0.703404	up
Oxr1	1.56312141129502e-05	9.13294743763261e-05	0.867528	up			Cars2	4.51855633888396e-07	3.44492395570965e-06	-1.18653	down			Krt19	0.00162455	0.00400346	-0.816	down			Orc4	0.0185284	0.0423981	0.70435	up
Sec24a	0.000379265	0.00153638	0.867877	up			Cyp2s1	0.00907054	0.0260653	-1.18522	down			Rasgrf2	0.00986421	0.0198278	-0.814775	down			Kank2	0.00815332	0.0213771	0.705502	up
Eva1c	0.000846596	0.00309666	0.87009	up			Plxnb1	1.80974693478533e-08	1.72189088407402e-07	-1.18511	down			Fam133b	1.23808696361407e-05	4.62165652004245e-05	-0.813485	down			Afdn	4.44803521778609e-09	4.15309954926862e-08	0.705946	up
Patj	5.28617796144198e-08	5.32771700245711e-07	0.870797	up			Pde1c	4.36362205034439e-05	0.000224548	-1.1835	down			Slc4a8	5.65627465361692e-05	0.000188361	-0.813233	down			Mllt10	3.32530656164157e-08	2.72857346633328e-07	0.71137	up
Rps15	0.00103131	0.00367427	0.873416	up			Hsp90ab1	7.2329280760219e-14	1.39666655422069e-12	-1.18179	down			Pdgfra	0.0108631	0.0215888	-0.813116	down			4931406P16Rik	0.016834	0.0391536	0.713004	up
Ireb2	0.00315164	0.0096059	0.875217	up			Zfp715	0.000371147	0.00155136	-1.18151	down			Srcap	1.01924835393056e-12	9.89663429799619e-12	-0.810873	down			Rapgef6	9.9004571242925e-06	5.37996229077919e-05	0.714577	up
Btg2	0.00815166	0.0216001	0.875696	up			Camk1	6.5271327826786e-05	0.000323991	-1.18145	down			Ccdc60	1.76924920011508e-09	1.17616193743325e-08	-0.810854	down			Ehmt1	0.000136138	0.000577399	0.716872	up
Atp2a2	1.71483658001318e-05	9.93905283109682e-05	0.877112	up			Fzr1	0.00544278	0.0166888	-1.18088	down			Esrra	0.000327449	0.00093544	-0.810705	down			Kif5b	1.20818219236179e-05	6.43509899584218e-05	0.71722	up
Acsl5	0.00411634	0.0120786	0.877823	up			Fpgs	0.0164995	0.0432269	-1.18079	down			Rsph4a	0.000144751	0.000446738	-0.809403	down			Zdhhc18	0.0141382	0.0339065	0.719083	up
Rapgef1	0.00518674	0.0146936	0.87817	up			Slc25a3	4.48908806409308e-13	7.73055092206907e-12	-1.17807	down			A330076H08Rik	0.000187785	0.000566908	-0.808687	down			Cdkal1	0.000995432	0.00342075	0.719333	up
Specc1l	0.00156759	0.00525305	0.880037	up			Uck1	0.000101912	0.000483259	-1.17719	down			Hnrnpa2b1	4.13431994877408e-27	1.41029269305221e-25	-0.808098	down			Runx1	1.65344922643197e-05	8.560777344565e-05	0.719387	up
Rpsa	0.00208767	0.00673826	0.882314	up			Cacnb2	0.00017773	0.000796911	-1.17491	down			Dnajc7	5.90272032076721e-13	5.91984620177523e-12	-0.807821	down			Gnas	0.000609194	0.00221422	0.719938	up
Ubr5	2.42030267877686e-06	1.69869787304797e-05	0.882674	up			Lancl1	2.14470981918445e-05	0.000117774	-1.17474	down			Macf1	2.90676149197795e-29	1.13319987488013e-27	-0.806506	down			Gata6	0.000502198	0.00186575	0.721046	up
Ctsb	0.00512717	0.0145564	0.882804	up			Dcaf15	0.00399529	0.012757	-1.17454	down			Cdh5	0.0215619	0.0392	-0.806491	down			Dock7	6.47879361729167e-06	3.65847468439813e-05	0.721453	up
Fxr1	0.00276727	0.00858576	0.882936	up			Tm2d3	0.000990751	0.00370008	-1.17429	down			Polr3gl	0.00891263	0.0181736	-0.805714	down			Stag1	4.8201904775657e-05	0.000225073	0.721572	up
Tle4	0.000386591	0.00156208	0.883041	up			Strn4	2.52161189517709e-06	1.67618885515186e-05	-1.17329	down			Adamts10	1.88198426168839e-05	6.81668766807844e-05	-0.805462	down			Rsrc1	0.000163217	0.000677853	0.721597	up
Setd7	0.00558455	0.0155928	0.883432	up			Trmt2a	0.0118849	0.0328058	-1.17134	down			Slk	1.16066614694027e-10	8.96878386272026e-10	-0.804681	down			Wdr20	0.0042666	0.0123052	0.724112	up
Usp54	0.00984514	0.0251732	0.884008	up			Cavin2	0.00126442	0.00459112	-1.17127	down			Smox	0.0048451	0.0106156	-0.803716	down			Gpbp1	0.00211233	0.00667019	0.726326	up
Uri1	0.000186298	0.000823024	0.884039	up			Chd3	1.67421422653097e-16	4.23188183998032e-15	-1.17102	down			Wdr60	1.93098210241241e-12	1.82870177187367e-11	-0.803656	down			Myo1e	1.24494997230155e-06	7.97238933742778e-06	0.726768	up
Myo5b	0.00134179	0.00459712	0.885776	up			Tgfbi	4.05069537992702e-05	0.000209544	-1.17069	down			Srsf10	3.1490988248645e-19	5.79009837124909e-18	-0.803511	down			Ptpn4	0.00259602	0.00800921	0.728131	up
Fam126a	0.00475592	0.0136383	0.88629	up			Ankrd52	0.00110055	0.00406121	-1.17065	down			C230072F16Rik	7.65126989089182e-27	2.54735494418014e-25	-0.802898	down			Rps8	0.00891322	0.0230003	0.729158	up
Hnrnpa3	6.89651266322813e-05	0.000340416	0.887469	up			Cpsf1	0.0152884	0.0405316	-1.17062	down			Ralyl	0.00391748	0.00880265	-0.802026	down			Eml4	0.00040142	0.00152854	0.730269	up
Smg6	3.99524551733669e-09	4.96409255529084e-08	0.887639	up			Plagl1	0.00473023	0.0147554	-1.16976	down			Sema3c	0.000113013	0.000356106	-0.801695	down			Lrif1	0.0113608	0.0283789	0.731243	up
Ttc17	0.0031414	0.00957908	0.887867	up			Trim41	3.65465876470238e-08	3.36051722009597e-07	-1.16918	down			Enpep	0.0107019	0.0213093	-0.801315	down			Nudcd3	0.00602045	0.0165133	0.733468	up
Api5	0.0176759	0.0413852	0.888559	up			Glmp	0.0043573	0.013771	-1.16917	down			Gsn	7.17314116541477e-08	3.84421053671065e-07	-0.801063	down			Smyd3	0.0111639	0.0280159	0.734905	up
Elf1	1.25073108380222e-07	1.17009571510533e-06	0.888658	up			Gm15545	0.0156709	0.0414058	-1.16911	down			Lrrc56	0.000368186	0.00104092	-0.80025	down			Snx1	0.012202	0.0300781	0.735179	up
Caprin1	0.000102277	0.000483536	0.889183	up			Gps1	0.00153615	0.00546492	-1.16799	down			Mlh3	0.0095513	0.0192586	-0.800196	down			Ube4b	0.000582172	0.00212734	0.736083	up
Dnmbp	0.0182226	0.0423578	0.889236	up			Bpnt1	0.0117824	0.0325556	-1.16759	down			Bag1	0.0017092	0.00418918	-0.79996	down			Gapvd1	3.67638644722612e-05	0.000176498	0.736259	up
Jmjd1c	9.36137869645665e-08	9.01231033828369e-07	0.889263	up			Prdm9	0.00917076	0.0263084	-1.16741	down			Arid4a	2.34016244213785e-11	1.94606932838568e-10	-0.79978	down			Tab2	0.00533735	0.0149021	0.738229	up
Rev3l	4.37887714260019e-06	2.90415604987129e-05	0.890453	up			Creb3	0.0120359	0.0331472	-1.16739	down			Wdr62	0.02452	0.043803	-0.799654	down			Cxadr	9.34773742637901e-05	0.000411984	0.738332	up
Dgkd	0.000452691	0.0017999	0.891792	up			Son	1.03704298148102e-90	4.3626175995946e-88	-1.1668	down			Slc34a2	1.5191517050524e-07	7.71101477307558e-07	-0.798507	down			Pbx1	0.00473153	0.0134616	0.738456	up
Vps54	9.47131646623445e-07	7.33358408369001e-06	0.892425	up			Ythdc1	5.93704445089353e-23	2.48869916679982e-21	-1.16639	down			1810020O05Rik	0.00207357	0.00499603	-0.798345	down			Mtdh	1.39033568793826e-07	1.03795499977917e-06	0.738928	up
Lmbr1	0.00127931	0.00442486	0.892517	up			Dpyd	0.00115474	0.00422132	-1.16634	down			Aamp	0.0126542	0.0246577	-0.798092	down			Wwc2	3.94425169580728e-09	3.71389213485505e-08	0.7395	up
Slf2	0.00468476	0.0134634	0.892763	up			Cacna1a	0.0134226	0.0363542	-1.16633	down			H2afy	5.59472425533435e-10	3.96835092529529e-09	-0.797744	down			Birc6	2.32930525883744e-07	1.68571561808245e-06	0.739514	up
4931406P16Rik	0.00105547	0.00374858	0.893434	up			Ccdc134	0.00318619	0.0104774	-1.16596	down			Rpap3	0.0166596	0.0314281	-0.797227	down			Rps9	0.0120267	0.0297403	0.740161	up
Unk	0.00826687	0.0218544	0.894454	up			Pim3	0.00825226	0.0240305	-1.16564	down			Pnn	1.02216941454546e-07	5.3480811447207e-07	-0.796851	down			Abl2	0.00125451	0.00418187	0.742092	up
Fam13a	1.55432868158581e-06	1.14113929229511e-05	0.895659	up			Mcf2l	8.20373275230217e-05	0.000396845	-1.16547	down			Rrp1b	0.0144521	0.0277226	-0.796667	down			Irf1	0.0147623	0.0351005	0.742842	up
Srgap3	0.016284	0.0385847	0.895767	up			Golga2	2.32705556761067e-07	1.86973994071529e-06	-1.16529	down			Taf8	0.0188336	0.0348696	-0.796334	down			Cap2	0.00107948	0.00366911	0.743504	up
Foxj3	0.00877563	0.0229854	0.89739	up			Agbl5	0.0101443	0.0286341	-1.16509	down			Ehbp1l1	0.00098307	0.00254416	-0.796015	down			Rap1b	0.000446747	0.00167671	0.745248	up
Ostf1	0.00873504	0.0229018	0.897603	up			Pde3a	0.00855501	0.0247287	-1.16469	down			Srrm2	4.3538056286045e-33	2.14995068422041e-31	-0.794735	down			Thada	0.00106934	0.00363939	0.745253	up
Rps6kb1	8.30932869725706e-05	0.00040241	0.897768	up			Efnb2	0.00342364	0.0111493	-1.1628	down			Ppp6r1	0.002017	0.00486958	-0.79375	down			Grb2	0.000733001	0.00261829	0.747462	up
Xrn1	7.94134337729937e-06	4.98024941137891e-05	0.898612	up			Dpm2	0.00704737	0.020973	-1.16235	down			Mdm2	6.94591940603867e-16	9.4526488504752e-15	-0.792941	down			Hectd1	0.00014114	0.000596208	0.748676	up
Ctdspl2	0.00130638	0.00450491	0.899762	up			Mon1a	0.0021	0.00722006	-1.16204	down			Cuedc1	3.97785099560924e-10	2.8785983827263e-09	-0.792928	down			Acbd6	0.0182508	0.0419231	0.74904	up
Dtnb	0.000136534	0.000623618	0.902108	up			Lbh	0.00544346	0.0166888	-1.16085	down			Asap2	0.00271918	0.00637961	-0.791608	down			Kiz	0.0163494	0.0382092	0.751644	up
Rbms2	0.00581077	0.016162	0.903284	up			Eif4a3	0.00840565	0.0243867	-1.1608	down			Otud5	3.80550630982923e-06	1.55677049591436e-05	-0.791424	down			Rapgef4	3.43273379913697e-08	2.81079895834696e-07	0.752382	up
Tapt1	0.0077568	0.0207754	0.904028	up			Cstf1	0.00993353	0.0281874	-1.15953	down			Ap4m1	0.00291395	0.00679354	-0.790363	down			Cnn3	0.0225791	0.0499356	0.752711	up
Traf3ip2	0.00786079	0.0209832	0.904123	up			Rnf8	1.54056759400006e-08	1.48375680210357e-07	-1.15846	down			Dnah7c	8.34734747655746e-12	7.31097916654568e-11	-0.789534	down			Fbxo11	5.77087032565026e-05	0.00026512	0.753492	up
Stim1	0.000107006	0.000501422	0.904733	up			Mvb12a	0.00560855	0.0171325	-1.15784	down			St3gal5	0.000323433	0.000925241	-0.789296	down			Macc1	0.0048713	0.0138038	0.754383	up
Adcy9	0.00178321	0.00587897	0.905054	up			BC005561	7.48401542343108e-13	1.25934596675135e-11	-1.15724	down			Iqce	6.9188167369118e-07	3.18032489192266e-06	-0.788075	down			Ptprc	0.011867	0.029392	0.755057	up
Tlk2	5.24857673919017e-05	0.000269203	0.905392	up			Vsig2	0.0107172	0.0300138	-1.1551	down			Pitpnm3	1.53642426757048e-05	5.64789778614174e-05	-0.788032	down			Zfx	0.00286941	0.00873841	0.755501	up
Ube2d3	7.44946954099515e-06	4.69771465424215e-05	0.905674	up			Sema4f	2.54344429241882e-07	2.02154050744948e-06	-1.15429	down			Traf1	3.44143200111154e-05	0.000119637	-0.787511	down			Arpc2	0.000388766	0.00148544	0.757134	up
Slc25a12	0.0197667	0.0453243	0.90904	up			mt-Nd1	6.72101361724971e-40	6.82472581013658e-38	-1.15404	down			Lifr	9.92381533692441e-06	3.76132913172172e-05	-0.786482	down			Sec22a	0.00377537	0.0110813	0.757397	up
Gnptab	0.00188859	0.00618281	0.909191	up			Rgs11	0.00360652	0.0116483	-1.15178	down			Catsper2	0.00157953	0.00390086	-0.784917	down			Acap2	0.00703398	0.0188355	0.758946	up
Agmo	1.24905869171787e-06	9.37914515254058e-06	0.909447	up			Adamtsl4	0.00817917	0.0238412	-1.15109	down			Ifrd1	7.02598586654338e-08	3.77314725199663e-07	-0.78434	down			Ap1g1	6.36132878955372e-06	3.60521595955275e-05	0.759409	up
Fam3c	0.00998957	0.0255015	0.912921	up			Pdha1	0.000942847	0.00353913	-1.15091	down			Prrg1	0.00701355	0.0147437	-0.784022	down			Rasgrf2	2.94875273976937e-10	3.22046810442974e-09	0.759631	up
Sh3rf1	4.04735530061443e-05	0.000214136	0.913593	up			Pitpnm1	0.00073527	0.00283124	-1.15031	down			Eif2d	0.00754961	0.0157208	-0.783313	down			Slmap	4.85624777105235e-05	0.000226576	0.761652	up
Tom1l1	0.00151014	0.00510138	0.913648	up			Chkb	1.1042963987182e-05	6.43660102602916e-05	-1.14998	down			Smg9	0.00192503	0.00466743	-0.783132	down			Ankrd13c	0.0131562	0.0318386	0.762797	up
Faf2	0.00150766	0.00509734	0.913764	up			Sf3b2	2.26290196291965e-10	2.85382464895402e-09	-1.14976	down			Parp12	2.87537230520413e-05	0.000101214	-0.781885	down			Rpl6	0.0195327	0.0442926	0.763056	up
Pptc7	0.00888835	0.0232271	0.915457	up			Nob1	0.000448483	0.00183873	-1.1486	down			Gtpbp2	1.29508943924721e-05	4.81537378450829e-05	-0.780322	down			Mapkap1	0.000170681	0.000705462	0.764004	up
Ptpn3	0.000257871	0.00109423	0.916477	up			Mindy1	8.59171694143644e-11	1.15395477597696e-09	-1.14854	down			Tmco6	0.0263642	0.0466736	-0.776912	down			Epc2	0.00904855	0.0233083	0.764404	up
Cobl	0.00039363	0.0015881	0.917158	up			Chd1l	0.000167891	0.00075928	-1.14618	down			Rmnd5b	0.0162359	0.0307406	-0.776682	down			Cep112	0.0194219	0.04408	0.765537	up
Arhgef11	0.000237126	0.00101542	0.918186	up			Psmc3	0.000168666	0.000761779	-1.1459	down			Taldo1	0.00205364	0.00495261	-0.77525	down			Upp2	0.00502819	0.0141813	0.766241	up
Nek6	0.021768	0.0491759	0.920366	up			Cwc25	0.000844559	0.00321009	-1.14549	down			Dst	3.26576608294474e-19	5.99398128851981e-18	-0.775177	down			Pias1	6.17154173542322e-09	5.66051772600008e-08	0.767228	up
Tcf4	2.04590935735521e-08	2.25333396256075e-07	0.920959	up			Kcnab1	0.0127193	0.0346646	-1.14517	down			Nsrp1	0.000610313	0.00165117	-0.77495	down			Uri1	0.000378693	0.00145265	0.767529	up
Rbpj	0.00227084	0.00722308	0.921061	up			Tsta3	0.00444408	0.014013	-1.14399	down			Ice1	0.000103582	0.000328585	-0.77489	down			Kmt5a	0.014472	0.0345475	0.768211	up
Cdk17	0.00897428	0.0234245	0.921401	up			Pef1	2.11804283446297e-08	2.00067574556049e-07	-1.14382	down			Kcnj15	0.0070041	0.0147298	-0.774817	down			Eif1	0.0185138	0.0423895	0.768327	up
Thap2	0.0114949	0.0287175	0.921642	up			Med25	2.11228528614783e-05	0.000116156	-1.14123	down			Fastk	0.0149837	0.0286681	-0.774458	down			Hnrnpll	0.000117893	0.000506642	0.769447	up
Nedd9	1.06387762931845e-05	6.48769548185606e-05	0.922925	up			Afap1l1	1.00991935476738e-09	1.15158180830639e-08	-1.14089	down			Atg9a	0.0203156	0.0372344	-0.77439	down			Nptn	0.0153519	0.0362918	0.770417	up
Ppp2r2a	0.000232703	0.000999165	0.922965	up			Sulf2	0.00149023	0.00532084	-1.13924	down			Rif1	2.45852973638281e-11	2.03959626930318e-10	-0.774267	down			Rnf138	0.0209009	0.0468279	0.771437	up
Ssh2	5.31847956699815e-08	5.3534872806037e-07	0.923172	up			Ankrd23	0.0110622	0.0308332	-1.13833	down			Dcbld2	0.00421531	0.00938445	-0.772164	down			Appbp2	0.00312689	0.00940482	0.771506	up
Nck2	0.00625479	0.0172283	0.92368	up			Echdc2	3.04605282896566e-06	1.99330312624369e-05	-1.13764	down			4933406B17Rik	0.000811159	0.00213767	-0.771991	down			Ica1	0.0121149	0.0299203	0.771567	up
H2-K1	3.03032122713561e-10	4.60747885242492e-09	0.923714	up			Prr15l	7.5659579222138e-05	0.000370097	-1.13702	down			Tnfrsf1a	0.0256926	0.0456297	-0.768317	down			Mosmo	0.0212562	0.0474818	0.773146	up
Asxl1	8.19122661919233e-07	6.45556333754385e-06	0.924269	up			Ccdc186	6.65171336815522e-11	9.03697021493661e-10	-1.13697	down			Tubgcp3	3.73134039973253e-09	2.40037220503885e-08	-0.767703	down			Phlpp2	0.00107775	0.00366483	0.774124	up
Abl2	0.000440418	0.00175725	0.924986	up			Rpia	0.00100389	0.00374441	-1.13627	down			Csnk1g2	0.000124931	0.00039022	-0.7677	down			Col4a1	3.7963530602278e-06	2.24125862623153e-05	0.774531	up
Hnrnpll	0.000126013	0.000579894	0.925119	up			Sec14l4	2.13112847621417e-07	1.72526201521145e-06	-1.13442	down			Ythdf1	0.00719166	0.0150783	-0.766458	down			Cd2ap	0.000197166	0.000803839	0.774798	up
Dnajc5	0.00219273	0.00701675	0.926087	up			Ctc1	0.000482943	0.00196429	-1.13419	down			Mrps15	0.00893803	0.0182204	-0.766352	down			Myof	3.33866038668528e-09	3.18995686271389e-08	0.774875	up
Bicd1	0.00456078	0.013169	0.926614	up			Tars	0.00327072	0.0107254	-1.13234	down			Nisch	6.08247406126076e-20	1.17897674794905e-18	-0.765979	down			Rassf8	1.35583019397177e-05	7.16758297383447e-05	0.77909	up
Crtc3	0.0091201	0.0237004	0.926811	up			Ubr4	1.15363457258386e-15	2.70690470726401e-14	-1.13173	down			Ap1s1	0.0102828	0.0205695	-0.765978	down			Ube2i	0.000662696	0.00239351	0.779526	up
Gcnt2	0.00150416	0.00508982	0.927552	up			Anapc7	0.00310909	0.0102439	-1.13006	down			Mcur1	0.00808499	0.0167081	-0.765233	down			Mob3b	0.0225912	0.0499481	0.780444	up
Wdr20	0.00413401	0.0121171	0.927936	up			1600012H06Rik	0.0144667	0.038693	-1.13003	down			Cdk5rap3	0.00935681	0.0189401	-0.764773	down			Ubap2	0.00214956	0.00677677	0.780838	up
Kat2b	5.36972163272271e-05	0.000273612	0.928162	up			Emc6	0.000543607	0.00217425	-1.12998	down			Tspan11	0.0221858	0.0402426	-0.763939	down			Cacna1c	0.00262372	0.00808186	0.781241	up
Rab14	1.720893125824e-05	9.95963765396828e-05	0.930415	up			Cyp4f16	0.0111533	0.0310284	-1.12998	down			Pde8b	0.000230391	0.00068067	-0.763424	down			Fndc3a	0.000180818	0.000744202	0.781928	up
Kif2a	0.00259414	0.00811966	0.930561	up			Esrra	6.8310019027125e-06	4.14968393048224e-05	-1.12995	down			Blcap	0.0115069	0.0227169	-0.760715	down			Nipal2	0.000131925	0.000561368	0.782547	up
AU040320	0.00186872	0.00612787	0.931356	up			Stk35	0.000545252	0.0021786	-1.12995	down			Ctc1	0.0165142	0.0311879	-0.7603	down			Aco1	0.0206655	0.0464423	0.785408	up
Rps27a	0.00109716	0.00388106	0.932507	up			Usp42	0.000696064	0.00270235	-1.12991	down			Cct4	0.000116283	0.0003653	-0.760257	down			Tjp1	3.51096615662582e-09	3.34637618869587e-08	0.785491	up
Acaca	0.000208728	0.00090799	0.934763	up			Pkp3	0.00242382	0.0082301	-1.1298	down			Arhgap23	0.00098195	0.00254189	-0.76013	down			Htt	0.00060936	0.00221422	0.785703	up
Ptk7	0.00213398	0.00685355	0.935547	up			Ing2	6.90346317572773e-06	4.18938138829969e-05	-1.12967	down			Vps16	0.0015357	0.00380701	-0.759672	down			Ttc7b	0.000141206	0.000596208	0.785947	up
Epb41	6.15713017075659e-07	4.96063820849609e-06	0.935874	up			Zkscan6	0.00416324	0.0132502	-1.12879	down			Ccnk	0.00386715	0.0086971	-0.759455	down			Vapa	2.99811994973185e-05	0.00014628	0.786206	up
Ppp2r3a	0.00144566	0.00491278	0.938372	up			Scd2	1.1399786089841e-14	2.37660319207499e-13	-1.12839	down			C6	0.00130738	0.00329065	-0.758676	down			Igf2bp2	0.0026133	0.00805613	0.788198	up
Pias1	2.54326270883493e-06	1.77871812318868e-05	0.938545	up			Zmym5	5.06556314138031e-14	9.99451729352072e-13	-1.12819	down			Cfap53	6.43976587965366e-06	2.51432124141598e-05	-0.75691	down			Dleu2	4.42519405321508e-07	3.04139330029884e-06	0.788611	up
Med13l	1.33641085254241e-05	7.934795630962e-05	0.941287	up			Abhd17a	0.0149465	0.0397595	-1.1262	down			Tcf3	0.0116848	0.0230407	-0.755461	down			Esyt2	7.33134282931417e-06	4.09534911132493e-05	0.789008	up
Ro60	0.0182513	0.0423998	0.942219	up			Luc7l	2.92548842417164e-12	4.58235746653161e-11	-1.1258	down			Esf1	0.000265956	0.000776892	-0.755304	down			Snx25	1.37237687364033e-06	8.73485694515011e-06	0.789466	up
Adamtsl1	0.000750598	0.0027825	0.942771	up			Gde1	5.15952175514108e-11	7.09148270172774e-10	-1.12487	down			Kcnh3	0.0162777	0.030786	-0.755182	down			Mindy2	0.00121138	0.00405547	0.791282	up
Tubgcp5	0.0211821	0.0481396	0.942827	up			Prpsap1	7.31257781947524e-05	0.000358812	-1.12268	down			Usp5	0.0165618	0.0312662	-0.754657	down			Tmx3	0.00978531	0.0250298	0.791435	up
Ndufs1	0.00518388	0.0146907	0.944721	up			Gdi1	2.90049099570922e-07	2.27917834812935e-06	-1.1215	down			Ap2m1	0.0165757	0.0312868	-0.754556	down			Erbin	3.90725230272166e-07	2.71416357549452e-06	0.796313	up
Pced1b	0.000609339	0.00233134	0.945259	up			Ice1	5.8862318354333e-07	4.39378484091057e-06	-1.12122	down			Zfyve26	0.000342158	0.000973972	-0.75314	down			Nedd4	4.20077899643194e-07	2.89995266358294e-06	0.80006	up
Nbas	0.00196282	0.00638988	0.945406	up			Zfp512	2.82535807000552e-07	2.22607977970535e-06	-1.12115	down			Oga	8.36082153193135e-16	1.1318762308894e-14	-0.752857	down			Ranbp10	0.00791424	0.0208626	0.800635	up
Prkce	0.000460016	0.00182446	0.946094	up			Cbx4	2.44133688693648e-06	1.62741976181238e-05	-1.12111	down			Atp11a	9.78314574752322e-14	1.06903289148383e-12	-0.752693	down			Arf3	0.00108726	0.00369232	0.801155	up
Cmtr1	0.0206771	0.0471671	0.946678	up			Nelfb	8.5831378108818e-06	5.10693775145389e-05	-1.11814	down			Prpf4	0.00143341	0.00358006	-0.752254	down			Cap1	0.00634388	0.0172485	0.801473	up
Schip1	0.00461685	0.0132922	0.947366	up			Gcc1	0.0160577	0.0423045	-1.11811	down			Aldh6a1	0.0108557	0.0215824	-0.750834	down			Arhgap35	2.02875499481415e-06	1.24589236156291e-05	0.802745	up
Spidr	0.00152286	0.00513345	0.94746	up			2610008E11Rik	0.000345254	0.00145137	-1.11615	down			Morf4l2	4.87537292573586e-05	0.000164522	-0.749109	down			Mier1	0.000316216	0.00123613	0.802855	up
Cp	3.69343429772345e-09	4.61070479364158e-08	0.947836	up			Mapk1ip1	8.08621039966808e-05	0.000392126	-1.11575	down			Slc44a2	8.41619298660543e-07	3.812840597252e-06	-0.74876	down			Fry	5.67281947531e-09	5.21537724371181e-08	0.803664	up
Caap1	0.0124496	0.0307547	0.949219	up			Tmbim1	0.000736304	0.00283429	-1.11491	down			Ubp1	8.181225457292e-07	3.7177610864206e-06	-0.748552	down			Pld1	0.000436797	0.00164237	0.803886	up
Ube2f	0.011098	0.0278835	0.950389	up			Cfap65	0.0179049	0.0463317	-1.11416	down			Mpp1	0.00528561	0.0114597	-0.748492	down			Fmn1	0.00869855	0.0225335	0.804569	up
Ube2j2	0.0159734	0.0378827	0.952074	up			Srsf3	4.23786155814054e-16	1.03563840857546e-14	-1.11381	down			Gm973	3.56117450357687e-11	2.91011659590954e-10	-0.748105	down			Dpp4	0.00502228	0.0141749	0.805303	up
Farp2	0.0159642	0.0378722	0.952174	up			Plcg1	1.51437336234084e-10	1.96451584086044e-09	-1.11368	down			Fhod1	0.0033083	0.00760351	-0.746526	down			Alcam	1.57119603840438e-42	1.39032994898351e-40	0.805552	up
Papss1	0.00830217	0.0219405	0.952192	up			Tdp2	2.96251545974611e-06	1.94295487752503e-05	-1.11351	down			Taf12	0.0280074	0.049052	-0.74602	down			Strada	0.0100315	0.0255614	0.806229	up
Scarb2	0.000147976	0.000669345	0.952684	up			Jrkl	0.000656034	0.0025681	-1.1115	down			Sugp2	0.000115787	0.000363962	-0.745782	down			Ctdspl2	0.0121967	0.0300745	0.806377	up
Umad1	0.000974355	0.00350523	0.953789	up			Abca17	8.46849334701476e-14	1.6166998887275e-12	-1.1114	down			Cdhr3	8.17593396281637e-18	1.32062983168856e-16	-0.745372	down			Ece1	0.0114505	0.0285204	0.809033	up
Klf12	0.00299969	0.00922055	0.95414	up			Ints11	0.00107605	0.00398204	-1.1101	down			Slc1a4	0.000560008	0.00153036	-0.745224	down			Cdc14b	0.000529396	0.00195097	0.809096	up
Bfar	0.0104543	0.0265091	0.954161	up			Sumo3	0.00138103	0.00498018	-1.10915	down			Rars	0.00434118	0.00963159	-0.744888	down			Ptpre	2.95658282201924e-08	2.44404569374351e-07	0.809366	up
Oaz1	0.00962147	0.0246886	0.955458	up			Ncl	1.04876938143655e-07	8.88737736974181e-07	-1.10684	down			Sumo3	0.0271635	0.0477837	-0.744699	down			Fau	0.0142875	0.0341697	0.80992	up
Pik3c2a	4.12874387516927e-05	0.000217862	0.957861	up			Ggt5	5.53439803872339e-05	0.000278946	-1.10621	down			Rbm14	0.0200699	0.0368428	-0.743103	down			Coq10b	0.0128588	0.0313106	0.810461	up
Ncoa7	0.000103546	0.000488375	0.958232	up			Ing1	0.00392464	0.0125484	-1.10539	down			Ttll11	0.00669842	0.014156	-0.742656	down			Me3	0.0169659	0.0394148	0.810792	up
Xpo4	0.00443271	0.0128505	0.959064	up			Mical2	1.84104941792728e-27	1.0086381904077e-25	-1.10488	down			Trim26	7.56867225298203e-06	2.91556951201425e-05	-0.742509	down			March5	0.0223113	0.0494839	0.811177	up
Gm16083	0.0138953	0.0336876	0.959611	up			Fam184a	7.85157789817437e-12	1.17365147287558e-10	-1.1047	down			Ephx1	0.000200819	0.000602272	-0.742357	down			Cdk14	1.56210328877382e-11	2.01726340127392e-10	0.811684	up
Sec14l1	0.000154615	0.000696598	0.959684	up			Arl8a	0.00302354	0.0100012	-1.10389	down			Foxj2	0.0100264	0.0201148	-0.742155	down			Ubr5	8.22133697120407e-09	7.42686206435801e-08	0.812702	up
Gtf2ird1	0.0148736	0.0358191	0.95987	up			Rnpepl1	1.07824293397004e-06	7.65558982473365e-06	-1.10332	down			Napg	0.000178218	0.000539911	-0.741803	down			Glis3	0.0147197	0.0350206	0.813398	up
Osbpl3	2.94157993232183e-05	0.000161543	0.96029	up			Usp20	6.32665612298074e-07	4.69575818982925e-06	-1.10323	down			Tob1	0.000812414	0.00214043	-0.741282	down			Ube4a	0.00353509	0.0104549	0.813548	up
Flnb	0.000245526	0.00104856	0.960693	up			Sbf1	3.30841226037309e-05	0.00017405	-1.10265	down			Dctn2	0.0027881	0.00652802	-0.741242	down			Phkb	8.26337992876364e-05	0.000367487	0.815298	up
Mllt10	6.79030294426179e-12	1.34654586066758e-10	0.961109	up			Smarce1	1.72531318921167e-06	1.17674951104367e-05	-1.10255	down			Dpyd	0.000801199	0.00211572	-0.740973	down			Tnrc6b	2.97671307134384e-06	1.7871753806133e-05	0.81539	up
Rpl11	0.0163185	0.0386482	0.961778	up			Kctd6	0.0167946	0.0438827	-1.1024	down			Hip1r	4.10712740759398e-05	0.000140657	-0.74079	down			Ift43	0.0049973	0.0141095	0.815595	up
Carmil1	1.80809382936898e-06	1.30353237816338e-05	0.962279	up			Rmnd5b	0.00566311	0.0172723	-1.10231	down			Zfp276	0.0269168	0.0474464	-0.740609	down			Hspa4l	0.0121716	0.0300316	0.815954	up
Capzb	0.00179542	0.00591677	0.962561	up			Trappc11	2.9172160813183e-05	0.000156049	-1.10218	down			Bcap31	0.00111522	0.00284497	-0.740167	down			Rbmx	0.0138674	0.0333186	0.817112	up
Rpl8	0.00104086	0.00370331	0.962675	up			Gga3	0.000301482	0.00128758	-1.10194	down			Pak1ip1	0.0139112	0.0267494	-0.740005	down			Pja2	0.000158159	0.000660012	0.817416	up
Asph	0.00221214	0.007075	0.964654	up			Kin	0.000141484	0.000652011	-1.101	down			Sept8	0.00721929	0.015124	-0.738031	down			Rpl41	0.00476931	0.0135443	0.818525	up
Nav2	2.29289975565979e-17	8.68244707476508e-16	0.965379	up			Acsf2	0.00552453	0.0169066	-1.10006	down			Tmprss4	0.00944689	0.0190885	-0.737707	down			Sik3	0.000189806	0.000776272	0.820391	up
Dennd6a	0.000548763	0.00212372	0.965595	up			Mob3c	0.00105479	0.00391073	-1.09927	down			Cfap43	5.23014062332076e-28	1.86379925305279e-26	-0.737331	down			Yeats2	0.00463134	0.0132152	0.822998	up
Sash1	0.000116774	0.000542716	0.966324	up			Cabin1	2.25495555826462e-10	2.84685118122175e-09	-1.09884	down			Zc3h13	9.31621970927863e-07	4.19675058146044e-06	-0.736862	down			Gnai3	0.00652499	0.0176301	0.823469	up
Ghr	0.000335759	0.00138054	0.968584	up			Mcur1	6.53142138090464e-05	0.000324067	-1.09859	down			Gprasp1	2.79289259111186e-05	9.86454229217642e-05	-0.735798	down			Arhgap5	1.79599036699453e-09	1.78157668634221e-08	0.824367	up
Slc24a3	0.000385153	0.00155748	0.969047	up			Tmub2	0.0104649	0.029412	-1.09827	down			Slc39a13	0.0185807	0.0344937	-0.735729	down			Tjp2	1.65680205590087e-12	2.4069995539739e-11	0.826507	up
Larp4	0.000369013	0.00150173	0.969185	up			Slc25a19	0.0107079	0.0299948	-1.09807	down			Kank3	0.0187894	0.0348125	-0.734912	down			Resf1	3.56529405180457e-13	5.48674798051426e-12	0.826931	up
Smarcc1	0.0013291	0.00456165	0.970219	up			Hnrnpk	4.14383028877718e-13	7.18853858195971e-12	-1.09789	down			Tmem116	0.00628153	0.0133839	-0.734757	down			Nectin3	2.61356398237336e-08	2.18836803556358e-07	0.827033	up
Bpifb1	0.0131467	0.0321471	0.970611	up			BC005537	9.44008635894924e-17	2.50438687437079e-15	-1.09738	down			Fam81b	0.000127179	0.000396646	-0.733881	down			Crtc3	0.00832959	0.0217514	0.8272	up
Cebpg	0.0212454	0.0482557	0.971062	up			Eif4ebp3	0.00283604	0.00946337	-1.09607	down			Eif3a	4.58110967045338e-09	2.91448510936206e-08	-0.732298	down			Dcp1a	0.021724	0.0484158	0.827684	up
Asap1	0.0018312	0.00601475	0.97112	up			B4galt3	8.8165548633354e-07	6.36337008181542e-06	-1.09523	down			Tubgcp6	0.022264	0.0403492	-0.729762	down			Pmp22	0.00499513	0.0141085	0.827791	up
Pacsin2	0.0014243	0.00484638	0.972037	up			Rbak	0.0138707	0.0373898	-1.09414	down			Gstt2	0.00632178	0.0134558	-0.7294	down			Mapk8	0.0220799	0.0490407	0.827999	up
Arid2	1.01217252053011e-07	9.67403351352813e-07	0.972191	up			Ftsj1	0.0176085	0.0457053	-1.09345	down			Pef1	0.00360907	0.00819584	-0.727927	down			Nsd3	1.76807041728931e-06	1.09967766289392e-05	0.828744	up
L3mbtl3	0.00156111	0.00523576	0.973209	up			Ctnnal1	8.5100777361531e-06	5.07288490152568e-05	-1.09331	down			Upf1	0.0251721	0.0448128	-0.726675	down			Hmbox1	0.000541143	0.00198768	0.829397	up
Fer	0.00150738	0.00509734	0.973725	up			Sat1	2.45039387299848e-18	7.49693231949329e-17	-1.09324	down			Arhgef10	0.0245204	0.043803	-0.726441	down			Tmem150a	0.01291	0.0314058	0.829466	up
Prkn	5.8695505795399e-10	8.42503000153453e-09	0.973734	up			2310002F09Rik	0.0158104	0.0417371	-1.09235	down			Mtus1	1.09055799956576e-08	6.60191853794335e-08	-0.726179	down			Rps14	0.000294154	0.00115861	0.830192	up
Ppm1l	3.43092488974866e-05	0.000184842	0.97441	up			P2rx4	1.96602535684331e-11	2.85194737416962e-10	-1.09183	down			Brwd1	6.80692684967402e-12	6.02799585235863e-11	-0.725285	down			Gipc2	6.90044147412382e-06	3.87689305620507e-05	0.830597	up
Usp47	1.81613266289043e-10	2.83730588119934e-09	0.975027	up			Mta1	0.00011602	0.000543594	-1.08866	down			Epas1	4.27121707023593e-06	1.72815142482819e-05	-0.724465	down			Zc3hav1	0.00311677	0.00938349	0.830844	up
Itch	1.09250474471532e-07	1.0354705280067e-06	0.976242	up			Kcnq5	0.000491015	0.00199093	-1.08804	down			Grk3	6.79520501418403e-10	4.76880237043946e-09	-0.723445	down			Slc35a3	0.0124702	0.0305555	0.831188	up
Fbxo34	0.000841612	0.00307984	0.977304	up			Galnt18	2.53743246635733e-20	8.89536220869732e-19	-1.08799	down			Eng	0.0039943	0.00895005	-0.722266	down			Dmxl1	8.70080801910351e-06	4.77392860157436e-05	0.831861	up
Wdr37	0.00401528	0.0118214	0.977433	up			Mphosph8	1.31450124386292e-09	1.47602575323749e-08	-1.08683	down			Pomt1	0.00263	0.00620689	-0.720825	down			Fnip1	0.000181514	0.000746393	0.832436	up
Eif2ak3	0.00332659	0.0100658	0.977665	up			Parp10	2.99112229007649e-05	0.000159639	-1.08678	down			Pxn	3.78474233589659e-05	0.000130478	-0.720742	down			Spag9	4.74175241183876e-10	5.03738417885245e-09	0.83296	up
Fbxo38	0.00517619	0.0146794	0.978215	up			Tars2	0.00235479	0.0080188	-1.08671	down			Ctnna3	0.000376207	0.00106162	-0.717583	down			1110059E24Rik	0.0170304	0.0395279	0.83407	up
March6	0.000578648	0.00223044	0.979263	up			Hs6st1	0.00170104	0.00598595	-1.08556	down			Mrpl14	0.0182677	0.0340224	-0.717429	down			Atxn1	4.11068659498145e-21	1.3065272046988e-19	0.834347	up
Zfp36l1	3.80384515365337e-05	0.0002026	0.980348	up			Oat	0.000743525	0.00285462	-1.08531	down			Tmed9	0.0031006	0.00718187	-0.716506	down			Snx29	0.0020082	0.006375	0.836747	up
Klhl7	0.0212842	0.0483163	0.981166	up			Adpgk	0.00460127	0.0144452	-1.08483	down			Clasrp	0.00312046	0.0072198	-0.716031	down			Ppm1l	0.000433705	0.00163311	0.83942	up
Naa50	0.0115597	0.0288522	0.981294	up			Zfp804b	0.00755991	0.0222813	-1.08454	down			Tctn3	0.00768777	0.0159764	-0.715606	down			Xpo4	0.00187093	0.00598806	0.839424	up
Btg3	0.00111622	0.00394147	0.982747	up			Rbm17	0.000660937	0.00258386	-1.08359	down			Ypel5	0.0211761	0.0386273	-0.715184	down			Pon3	0.00284467	0.00868344	0.839988	up
Gnas	5.0065872604446e-06	3.27673925062185e-05	0.983106	up			Pde4a	0.000933265	0.00350987	-1.08217	down			Hmg20b	0.000560182	0.00153036	-0.714761	down			Msn	1.52765863730729e-12	2.23187200913919e-11	0.842174	up
Plekhh2	0.00155733	0.0052319	0.983332	up			Spry2	2.25098813721652e-05	0.000123151	-1.08205	down			Ncl	3.8259799440638e-05	0.000131768	-0.714195	down			Zfr	1.5323640621039e-09	1.53374279583587e-08	0.843096	up
Rph3al	0.0173423	0.0407043	0.984096	up			Plekhg5	3.31278420730114e-09	3.51860100791705e-08	-1.08123	down			AW549877	0.00349275	0.00796916	-0.713942	down			Klf12	0.0143505	0.0342888	0.84347	up
Herc3	0.0137395	0.0334016	0.9842	up			Rnase4	3.22284411683815e-07	2.50573470971859e-06	-1.07719	down			Usp48	2.00077961486348e-07	9.9511197151723e-07	-0.713553	down			Erc1	1.56813333424087e-05	8.16246943431393e-05	0.844051	up
Plxna2	3.13795062127782e-05	0.000171263	0.985653	up			Prag1	0.000633575	0.00248846	-1.07719	down			Zc3h12a	0.00924411	0.0187522	-0.713441	down			Terf2	0.00542634	0.0151289	0.844649	up
Slc34a2	1.0363709950764e-05	6.34428187286186e-05	0.986225	up			Klhl9	0.00773923	0.0227446	-1.0768	down			Zfp36l2	0.00107806	0.00276104	-0.713274	down			Mipol1	0.0160746	0.0377141	0.845752	up
Grhl2	3.73265230844648e-06	2.50481444360898e-05	0.986636	up			Zfp512b	0.00381491	0.0122327	-1.07628	down			Arfgap1	0.000257918	0.000755326	-0.712609	down			Ttc17	0.00236941	0.00738615	0.845754	up
Cdc14b	0.0204597	0.0467112	0.989156	up			Ywhah	0.000231285	0.00101388	-1.07473	down			Ccdc113	0.000498631	0.00137595	-0.712551	down			Hspbap1	0.0223391	0.0495175	0.847281	up
Ralgps1	0.0142325	0.0344422	0.989591	up			Snx33	0.00755797	0.0222813	-1.07427	down			Eif5	1.74590076300283e-08	1.02986296429689e-07	-0.712113	down			Zmym2	6.66093900155268e-05	0.000301387	0.851311	up
Cadm1	0.000233998	0.00100364	0.990471	up			Wnk4	0.00417051	0.0132661	-1.07381	down			Espn	0.0277008	0.0485889	-0.711818	down			Kdm3b	0.000226375	0.000911	0.853323	up
Tjp2	1.40172524512472e-07	1.30368645020255e-06	0.99067	up			Tbc1d4	3.72817531702201e-14	7.43048681204775e-13	-1.07266	down			Ppil4	0.000412019	0.0011529	-0.711799	down			Zcchc7	4.89488782137949e-14	8.28619379675697e-13	0.853707	up
Zdhhc20	4.32547775387334e-05	0.000227188	0.990974	up			AU020206	1.52498199589857e-08	1.47235761718764e-07	-1.07208	down			Usp28	0.00392598	0.00881411	-0.711786	down			Tdrd3	0.000437127	0.00164281	0.855941	up
Zfp407	4.57256678798608e-07	3.80743990555658e-06	0.991887	up			Smim20	0.00154836	0.00550501	-1.07109	down			Rxylt1	0.0152773	0.0291491	-0.710436	down			Ddhd1	0.00302358	0.00914709	0.856212	up
Zeb2	0.00249367	0.00785643	0.99196	up			Fkbp8	5.58978889558623e-05	0.000281377	-1.06946	down			Rbm10	3.1499309386293e-05	0.000110168	-0.710401	down			Col4a5	1.42386671548385e-20	4.31426074454191e-19	0.857433	up
5031425E22Rik	0.000208651	0.00090799	0.992263	up			Wdr66	0.0184305	0.0474832	-1.06888	down			Smarce1	0.0006693	0.00179903	-0.70965	down			Arhgap28	0.00258918	0.00799443	0.85797	up
Carnmt1	0.0169582	0.0399559	0.993719	up			Cdc42bpg	1.18992982664569e-08	1.16801528567163e-07	-1.06786	down			Brd7	3.86364953043528e-06	1.57616229860794e-05	-0.709048	down			Nup153	0.00247146	0.00766256	0.860252	up
Enox2	0.000105066	0.000493784	0.994486	up			Gm20629	9.50979236780756e-13	1.57991317772081e-11	-1.06626	down			Usp10	0.0003053	0.000878701	-0.708793	down			Ube3a	3.23231036592815e-06	1.92725886826053e-05	0.860544	up
Slc17a5	0.0199537	0.0457135	0.994976	up			Ranbp1	0.0174025	0.0452504	-1.06599	down			Serinc5	0.0125492	0.0244753	-0.707248	down			Gid4	0.0181631	0.0417584	0.860621	up
Wdpcp	0.000372695	0.00151362	0.99579	up			Coq4	0.0135205	0.0365941	-1.0659	down			Parp6	0.00123648	0.00313198	-0.705568	down			Lrig2	0.0129809	0.0315389	0.863527	up
Atxn2	1.99576769321337e-07	1.77719425491968e-06	0.996714	up			Hmgb1	3.93534771567156e-07	3.01983457608438e-06	-1.06525	down			Wdr66	2.73884360416455e-14	3.14875922119583e-13	-0.704288	down			Stau2	3.31860552949023e-05	0.000160709	0.86485	up
Adam17	0.00392432	0.0115922	0.998867	up			Ypel3	0.000115329	0.000540788	-1.06468	down			Smc1a	5.97798888761702e-05	0.00019812	-0.703748	down			Actr3	0.000264806	0.00105046	0.866364	up
Ncoa1	5.49309387695433e-14	1.42283656382869e-12	0.99905	up			Plcb3	0.00279681	0.00935369	-1.06402	down			Sod1	0.00040049	0.00112306	-0.703711	down			Acaca	6.95995395007655e-05	0.000312917	0.866757	up
Zmym2	4.82829671416062e-06	3.17048847820027e-05	0.999195	up			Aamp	0.000405283	0.00167679	-1.06325	down			Dnaaf4	0.00270895	0.00635992	-0.702712	down			Slc41a2	0.00241625	0.0075141	0.866856	up
Dop1a	3.16505979260999e-05	0.000172347	0.999543	up			Mbd3	0.0163584	0.0429526	-1.06289	down			Dnah6	3.9811324297719e-24	1.1341852554048e-22	-0.701793	down			Rprd2	0.00330184	0.00985868	0.867085	up
Evi5	0.00539221	0.0151837	1.00003	up			Triobp	0.0163626	0.0429541	-1.06281	down			Tomm34	0.00267941	0.006302	-0.701308	down			Sh3kbp1	0.00239139	0.00744572	0.867377	up
Rad21	0.00477676	0.0136784	1.00054	up			Atp2b4	0.0141759	0.0380359	-1.06153	down			Ralgds	0.000656376	0.00176979	-0.700726	down			Myo10	6.48317927152835e-07	4.34462280442265e-06	0.868522	up
Arhgap6	0.000681657	0.00256809	1.00081	up			Kremen1	0.000186984	0.00083408	-1.06138	down			Fhad1	4.61752228999524e-15	5.76912122256032e-14	-0.700314	down			Tor1aip1	0.000475118	0.00177361	0.869553	up
Vps53	0.00770617	0.0206537	1.00134	up			Ankrd27	4.07807134366401e-05	0.00021059	-1.06135	down			D930016D06Rik	0.000764944	0.00202877	-0.69966	down			Actr2	1.09061014784769e-05	5.88128893441134e-05	0.869998	up
Nbea	9.44891728014616e-12	1.82373277212918e-10	1.00191	up			Dync1h1	3.06877822234026e-15	6.8202148454615e-14	-1.06065	down			Zfp395	0.0025339	0.00600129	-0.698827	down			Kdm4c	0.000145005	0.000610024	0.870696	up
Mbtps2	0.00412931	0.0121078	1.00325	up			Adssl1	0.00359797	0.011627	-1.0604	down			Kdm6b	0.00158549	0.00391373	-0.698683	down			Sec11a	0.0161711	0.0379121	0.871228	up
Uqcc1	0.0184287	0.0427495	1.00367	up			Nfe2l1	9.97264559606784e-05	0.000474234	-1.06035	down			Lztr1	0.00114967	0.00292567	-0.6973	down			Sparc	7.09977902702442e-06	3.9745491936333e-05	0.872432	up
Dnajc1	4.00700066202514e-13	9.54002073785146e-12	1.00516	up			Ddx52	0.000879232	0.00333006	-1.0603	down			Rbbp6	6.20968990237374e-10	4.37165541667452e-09	-0.69601	down			Mbip	1.93438432864537e-05	9.88389157950229e-05	0.872644	up
Cdc42	3.09165755766437e-05	0.000169201	1.00541	up			Gstt1	0.000276771	0.00119112	-1.05979	down			Tex9	3.4078207819544e-05	0.000118508	-0.695771	down			Lpin2	1.06110531457834e-10	1.2314198337737e-09	0.873032	up
H2-D1	2.05306713388824e-06	1.46421433620442e-05	1.0055	up			Prickle3	0.0170868	0.0445771	-1.05934	down			Akap9	6.91288603558755e-18	1.12537877847791e-16	-0.695702	down			Ripk1	0.0209033	0.0468279	0.873062	up
Ttc23	0.0170155	0.0400673	1.00586	up			Rsad1	0.0145817	0.0389473	-1.05719	down			Snhg14	0.0151552	0.0289536	-0.695612	down			Zfp652	0.000408618	0.00155139	0.873093	up
Map4k3	8.13406303894953e-06	5.08506834007285e-05	1.00693	up			Fam129b	1.10392506943789e-16	2.89602080020243e-15	-1.05712	down			Adgre5	2.69330216834304e-09	1.75989561976795e-08	-0.695534	down			Samhd1	3.66238923029767e-16	7.77085148128828e-15	0.87357	up
Stard13	5.60890177206735e-07	4.58396576479749e-06	1.00788	up			Vps28	0.0180365	0.0466109	-1.05292	down			Mdm4	5.33691823434518e-13	5.37318855244267e-12	-0.695105	down			Bicc1	0.00334972	0.00998632	0.873591	up
Depdc5	0.00662858	0.0180701	1.0081	up			Krba1	0.000649692	0.00254666	-1.05154	down			Spata17	3.60914194543409e-15	4.54760655822011e-14	-0.694648	down			Atf2	5.52181538959996e-05	0.00025473	0.873983	up
Smad2	0.00052632	0.0020476	1.00849	up			Srrm2	9.7160906668998e-60	2.08083330846205e-57	-1.05044	down			Mllt6	0.000613573	0.00165913	-0.694568	down			Mcts1	0.0124684	0.0305555	0.875742	up
Afg1l	0.00253131	0.00795053	1.00873	up			Napg	1.47088725054134e-05	8.36984585706589e-05	-1.0482	down			Ids	0.00848744	0.0174425	-0.694159	down			Casp8	0.0174923	0.0404192	0.876149	up
Limd1	0.00242503	0.00766144	1.00889	up			Chmp2a	0.00903623	0.0259918	-1.04751	down			Rpn1	0.00243974	0.00580144	-0.692104	down			Vps8	0.00982691	0.0250974	0.876312	up
Ano1	0.000187106	0.000826133	1.00929	up			Mettl17	0.00912951	0.0262156	-1.04741	down			Cfap45	0.000123769	0.000387273	-0.691979	down			Jmjd1c	1.77431051976451e-07	1.30467951061437e-06	0.877059	up
Sp4	0.00779748	0.0208703	1.00932	up			Zfp865	0.00642501	0.019321	-1.04707	down			Hecw2	0.00975669	0.0196384	-0.691375	down			Arpc1b	0.0175519	0.0405207	0.877331	up
Usp37	0.00131929	0.00454157	1.0095	up			Hnrnpa2b1	1.37858657221405e-33	1.07538882345094e-31	-1.04579	down			Eci2	0.00779501	0.0161765	-0.690301	down			Cd9	0.00303162	0.00916429	0.877564	up
Anxa1	0.0186767	0.0432363	1.01098	up			Mrpl37	0.00304506	0.0100611	-1.04497	down			Clptm1l	0.0177102	0.0331507	-0.689875	down			Fbxw2	0.0052152	0.0146082	0.877981	up
Gigyf2	1.02400352555493e-06	7.87512189092148e-06	1.01114	up			Crls1	0.0116843	0.0323302	-1.04253	down			Clcn6	0.00745489	0.0155485	-0.688725	down			Aff4	1.5715943683808e-06	9.83762487667309e-06	0.87928	up
Fam129a	0.012977	0.03184	1.01127	up			Zc3h18	3.08094963074706e-06	2.01278456464612e-05	-1.04175	down			Atad3a	0.0171932	0.0322761	-0.687415	down			Cbfb	0.0065356	0.0176527	0.879319	up
Vcl	0.00119232	0.00417128	1.01403	up			Zc3h13	3.07965854235158e-10	3.81443722085797e-09	-1.04095	down			Ifnlr1	0.00489361	0.0107106	-0.68472	down			Maea	0.00345563	0.0102589	0.880045	up
Zfp652	0.000102809	0.000485476	1.01464	up			Urb1	0.00329217	0.0107793	-1.04091	down			Slc18b1	0.0271886	0.0478036	-0.684342	down			Ssbp2	0.00466683	0.0133018	0.880392	up
Slc30a7	0.00212145	0.00681608	1.01465	up			Hif1an	0.00329264	0.0107793	-1.03968	down			Mcf2l	0.00265515	0.00625912	-0.684034	down			Clcn3	0.000369686	0.00142257	0.880484	up
Dleu2	5.16802817691395e-08	5.21524873893651e-07	1.01717	up			Hspd1	0.000238088	0.00104022	-1.03894	down			Dgkz	4.95136730544658e-05	0.000166815	-0.683928	down			Rps6kb1	0.000470382	0.00175845	0.880543	up
Rps24	0.000170123	0.000759156	1.01827	up			Clcn6	0.000207449	0.00091828	-1.03666	down			Pcgf2	0.0224207	0.0405976	-0.681272	down			Ppp1r12b	2.02370838493977e-09	1.98972439312197e-08	0.880861	up
Smg5	0.00773689	0.020729	1.01921	up			Prkar1a	1.70577670515513e-05	9.5814705817941e-05	-1.03616	down			Coq8b	5.71575705992884e-08	3.1228872872214e-07	-0.67979	down			Flnb	0.00236757	0.00738338	0.881399	up
Ints4	0.00908841	0.0236566	1.0226	up			Thumpd2	0.012774	0.0347897	-1.03554	down			Wdsub1	0.0105258	0.021003	-0.678036	down			Mapk1	0.000369754	0.00142257	0.882226	up
Map3k14	0.000683978	0.00257285	1.02392	up			Necap2	0.0044388	0.0140023	-1.03337	down			Acoxl	0.0018185	0.00443401	-0.675378	down			March7	3.36745428447346e-06	2.00018051206673e-05	0.882725	up
Psmd11	0.00259457	0.00811966	1.02456	up			Hip1r	1.60209993727068e-10	2.06693703845689e-09	-1.0325	down			Synpo	0.00999131	0.0200483	-0.675362	down			Junb	0.0124618	0.0305555	0.88339	up
Esrp1	9.15930970964645e-06	5.65927201329515e-05	1.02526	up			Noc3l	0.0181478	0.0468779	-1.03212	down			Ap1m1	0.00554503	0.0119771	-0.67507	down			Lyz2	0.00282785	0.00864566	0.883936	up
Pwwp2a	8.70015232869538e-05	0.000418879	1.02565	up			Gpi1	7.48089220868096e-05	0.00036624	-1.03206	down			Mroh1	0.000701239	0.00187564	-0.674232	down			Lims1	7.16202941777031e-07	4.76672846804935e-06	0.884056	up
Trim33	2.73717617414963e-05	0.000151997	1.02587	up			Srsf6	3.51534726585144e-12	5.44116628705179e-11	-1.03154	down			Tug1	0.00267879	0.00630197	-0.674153	down			Ino80	6.65896477599869e-05	0.000301387	0.884183	up
Runx1	7.49926454712332e-17	2.54846802045832e-15	1.02657	up			Kcnj2	0.0030978	0.0102182	-1.03072	down			Dhrs3	4.80161739961838e-06	1.92250086617925e-05	-0.67414	down			Immp2l	0.00304982	0.00920859	0.885625	up
Reps2	0.00229452	0.00728384	1.02724	up			Ccdc114	0.00749144	0.0221158	-1.03063	down			Pi4k2b	9.63681797044114e-07	4.33137760259034e-06	-0.673958	down			Ric1	7.76912877908017e-05	0.000346695	0.88782	up
Bmp2k	0.0127414	0.0313587	1.02898	up			Pxdc1	0.0149311	0.0397273	-1.02988	down			Ap2a1	0.0171091	0.0321473	-0.673638	down			Ehd4	0.00526415	0.0147241	0.888979	up
Ppp6r3	2.61824740419369e-06	1.82634239983756e-05	1.02914	up			Mrps15	0.00834418	0.0242382	-1.02689	down			Ppfibp2	0.000107783	0.000341181	-0.67323	down			Rbm26	1.19709963735913e-07	9.04152752290549e-07	0.889386	up
Pde4b	0.00390872	0.0115595	1.02923	up			Flvcr2	0.00458175	0.0143916	-1.02663	down			Cnbp	0.00029073	0.000841202	-0.673041	down			Pdia3	0.000964723	0.00332992	0.892211	up
Ralgapb	0.000309166	0.00128617	1.02936	up			Ppp2r2b	0.00085625	0.00325138	-1.02626	down			Derl2	0.00717024	0.0150365	-0.672701	down			Zfp942	0.00924894	0.0238009	0.894382	up
Tmem165	0.00224282	0.00714825	1.03032	up			Gas6	2.78877942189216e-15	6.23321305701475e-14	-1.0261	down			Mir100hg	0.00818058	0.0168855	-0.671049	down			Aox1	0.0105793	0.0267558	0.894755	up
Lats2	0.0142571	0.0344913	1.03035	up			Atrx	2.69702235179433e-47	3.6939798002076e-45	-1.02601	down			Anapc2	0.00961154	0.0193763	-0.670755	down			Cfdp1	0.00237249	0.00739279	0.895709	up
Slc9a9	0.000152011	0.000685644	1.0321	up			Ttc28	2.71278473522278e-05	0.000146108	-1.02542	down			Knop1	0.000848117	0.00222714	-0.670684	down			Nploc4	0.00225209	0.00706	0.896723	up
Cpd	0.00293768	0.00904043	1.03231	up			Mapk3	0.000547346	0.00218401	-1.02518	down			Tmf1	0.000774736	0.00205106	-0.669902	down			Mgat5	0.0124593	0.0305555	0.896904	up
Kcnq1ot1	4.20052737736006e-10	6.20866053991956e-09	1.03323	up			Cwf19l1	0.0176817	0.0458751	-1.02497	down			Ddx55	0.010263	0.0205419	-0.669727	down			Tgs1	0.0186554	0.042651	0.89738	up
Gan	0.000582053	0.00224248	1.03405	up			Gsdmd	0.00461185	0.014463	-1.02478	down			Plce1	0.00511591	0.0111197	-0.667484	down			Tm9sf3	0.000926548	0.00321525	0.897386	up
Git2	0.000105858	0.000496626	1.03451	up			Numa1	1.92542656008068e-10	2.45716137065985e-09	-1.02409	down			Ptprn2	0.012376	0.024183	-0.667449	down			Cox16	1.10769147939936e-09	1.11875402724809e-08	0.897533	up
Hivep2	1.54237773507654e-09	2.06134247887876e-08	1.0351	up			Slc35b1	0.00028747	0.00123131	-1.02248	down			Btbd3	0.00620703	0.0132388	-0.667311	down			Ccdc88a	0.000446792	0.00167671	0.897813	up
Ehd4	0.00311184	0.00952112	1.03572	up			Mdc1	0.0109425	0.0305358	-1.02226	down			Ttc41	0.00798775	0.0165302	-0.665427	down			Pkn2	6.39503676221677e-06	3.61905169094346e-05	0.898202	up
Celf1	3.61744020289105e-07	3.06999834507893e-06	1.03606	up			Dhx8	0.0017663	0.00618015	-1.02195	down			Ibtk	0.000693908	0.00185939	-0.6652	down			B3gnt2	0.000434715	0.00163533	0.900262	up
Aebp2	0.00317382	0.0096661	1.03609	up			Dedd	0.000698353	0.00271034	-1.02186	down			Plxna1	0.00400219	0.0089658	-0.664884	down			Ccnt1	0.00369165	0.0108602	0.900283	up
Rapgef2	3.04185152122162e-06	2.0924570325912e-05	1.03641	up			Zscan29	0.00070139	0.00272124	-1.02162	down			Srcin1	4.57498048123685e-05	0.000155193	-0.661773	down			Cpne1	0.00434331	0.012494	0.900396	up
Elmsan1	0.00725978	0.0195789	1.03778	up			Fbxl3	5.30478885736186e-08	4.75533546049204e-07	-1.01958	down			Abca3	3.76221789215815e-10	2.72635915735011e-09	-0.661567	down			Nudt5	0.00502467	0.0141765	0.903133	up
Foxn3	4.58296837179343e-07	3.8121092565378e-06	1.03886	up			Usp19	6.49656983044712e-05	0.000322746	-1.01955	down			Pdgfa	1.9172056817167e-08	1.12515126878337e-07	-0.661355	down			Cdk13	3.5402299131377e-07	2.48134746477077e-06	0.903282	up
Mthfd1	0.000857969	0.00313393	1.03888	up			Brap	3.63568751113547e-05	0.000190079	-1.01745	down			Usp20	0.00607379	0.012984	-0.65975	down			Ttll5	0.00172446	0.00556732	0.903674	up
Nxn	0.000682795	0.00257038	1.03903	up			Fabp5	0.00256122	0.00863194	-1.01628	down			Prdm6	0.0164923	0.0311678	-0.659657	down			Stam	0.00369163	0.0108602	0.903996	up
Actr3	9.77923904389071e-05	0.000464821	1.03943	up			Med8	6.15959736881471e-05	0.000307954	-1.01616	down			Sltm	7.49025084671726e-13	7.3904758592253e-12	-0.65841	down			Vps13b	2.90450894640122e-15	5.69708089814264e-14	0.904639	up
Pdcd10	0.0029094	0.00896727	1.03991	up			Adcy6	0.000248959	0.0010841	-1.01512	down			Acvr1b	0.00152333	0.00377916	-0.657491	down			Eif4g3	3.79267363838622e-08	3.08928343327547e-07	0.904685	up
Pkhd1	0.00100632	0.00359814	1.04007	up			Gsn	3.42661399894427e-06	2.21891623384082e-05	-1.01506	down			Cebpz	0.00765066	0.0159024	-0.657251	down			Hnrnpr	5.25175829074957e-05	0.00024328	0.904931	up
Atp11b	0.00030016	0.00125691	1.04101	up			Ttll11	0.00610526	0.0184442	-1.01502	down			Arhgap29	0.0002352	0.000693497	-0.657163	down			Sh2d4a	9.26180173028518e-07	6.01515013125361e-06	0.906756	up
Rnf213	4.2093944354798e-05	0.000221676	1.04124	up			Keap1	0.000226164	0.000994024	-1.01415	down			Actn2	0.00427108	0.00949027	-0.656709	down			Nrf1	0.000121293	0.000519816	0.906809	up
Rpl18a	0.016483	0.0389402	1.04232	up			Scyl1	0.00619725	0.0186933	-1.01397	down			Als2cl	0.00434952	0.00964595	-0.654511	down			Ptpn9	8.60210861531724e-06	4.72721381704131e-05	0.907239	up
Sntb2	0.000138396	0.000631398	1.04255	up			Bod1l	6.52795327080947e-10	7.66627732570935e-09	-1.01245	down			Ttf1	0.000376813	0.00106299	-0.654489	down			Ahcyl1	0.0116979	0.0290377	0.907571	up
Zmiz1	1.67776828447502e-07	1.51954594511906e-06	1.04291	up			Spon1	0.0176857	0.0458753	-1.01165	down			Cebpb	0.00108716	0.00278161	-0.653718	down			Tmbim4	0.0173513	0.040141	0.908025	up
Scaf8	2.79859958609757e-07	2.41633701505406e-06	1.04323	up			Usp36	5.80377238022567e-06	3.57113737977815e-05	-1.01112	down			Rae1	0.00637087	0.013552	-0.653697	down			Mcc	1.14993994081372e-20	3.59621779884194e-19	0.908424	up
Armh3	0.000893821	0.00324551	1.0434	up			Tfcp2l1	1.7251683357382e-08	1.64274517596284e-07	-1.01055	down			Miga1	0.00981411	0.0197386	-0.651886	down			Fbxo34	0.0216229	0.0482043	0.909496	up
Mknk1	0.0206076	0.0470221	1.04528	up			Zc3h4	4.86297415512526e-05	0.000247541	-1.01055	down			Ptma	6.31440128758225e-08	3.42649614611345e-07	-0.650772	down			Rbms2	0.00547415	0.0152294	0.911114	up
Npepps	1.7143743089734e-07	1.54917096647232e-06	1.04636	up			Dlgap1	0.00493451	0.015286	-1.01017	down			Srpk1	0.000113637	0.000357856	-0.649851	down			Tspan9	0.000586003	0.00213733	0.911241	up
Sesn1	0.000987209	0.00354295	1.04654	up			Tiprl	0.00127525	0.00462692	-1.00882	down			Dock9	3.29228555292657e-12	3.04286998073516e-11	-0.647634	down			Pced1b	0.000598713	0.00218165	0.911464	up
Plekha5	7.82188121599197e-08	7.62249993009413e-07	1.04723	up			Anapc2	0.00190238	0.00661008	-1.00839	down			Phf2	0.00669664	0.014156	-0.647066	down			Hira	0.00128031	0.00426241	0.912177	up
Atp6v1h	0.00124404	0.00431801	1.04831	up			Stat5a	0.00286727	0.00955065	-1.00808	down			Vamp8	0.0038501	0.00866064	-0.6468	down			Slf1	0.0166712	0.0388794	0.912566	up
R3hcc1l	0.00176957	0.00584127	1.04851	up			Acp6	0.0179856	0.0465097	-1.00763	down			Tnfaip1	0.00384872	0.00865942	-0.646661	down			Cav1	2.16765926255318e-06	1.32596721739997e-05	0.912734	up
Arhgap26	0.000188665	0.000832091	1.04855	up			Map3k10	0.0179971	0.0465293	-1.00716	down			Nup88	0.0161638	0.0306153	-0.645446	down			Traf3ip2	0.0198793	0.0449347	0.915333	up
Cyfip1	0.00292633	0.00901597	1.04915	up			Bccip	0.0180143	0.0465636	-1.00704	down			Sh3pxd2a	0.00470908	0.0103526	-0.644509	down			Abi1	6.16980505663641e-08	4.87264421663567e-07	0.915452	up
Lims1	8.29031239851678e-05	0.000401734	1.0492	up			Cers2	5.269780284094e-09	5.42120017173303e-08	-1.00686	down			Trim41	0.000444576	0.00123666	-0.643784	down			Ube2d3	5.68798848927613e-08	4.52887181656372e-07	0.915632	up
Rps25	0.0186254	0.0431428	1.04923	up			Arhgef1	1.47377904776091e-09	1.6377022078845e-08	-1.00508	down			Tcp11	0.0084645	0.0174057	-0.643464	down			Pi4ka	0.00270227	0.00830737	0.917605	up
Raf1	1.97226233625915e-05	0.00011283	1.04925	up			Rarg	0.000272901	0.00117532	-1.00448	down			Fes	0.017	0.0319713	-0.643408	down			Pls1	2.83978652740042e-05	0.000139341	0.917817	up
Dars	0.00312111	0.00953834	1.05003	up			Tmem50b	0.000493046	0.00199642	-1.00334	down			Rcc2	0.00149483	0.00371646	-0.642927	down			Arhgef28	2.7924965156393e-12	3.93934245784117e-11	0.917916	up
Cpsf6	4.12797110237664e-07	3.46993934525359e-06	1.0505	up			Mlc1	0.00289809	0.00962949	-1.00229	down			Tfrc	0.0177653	0.0332392	-0.641998	down			Tm9sf4	0.00419214	0.0121444	0.917923	up
Arid1b	1.23911338531507e-11	2.33493593365532e-10	1.05084	up			Cct4	6.74413022964397e-05	0.000333183	-1.00167	down			Map1lc3b	0.0090117	0.0183454	-0.641984	down			Arhgef12	3.61148194248844e-08	2.95405566031066e-07	0.917987	up
Sept7	9.663784774354e-05	0.000460158	1.05156	up			Psen2	0.00680844	0.02037	-1.00056	down			A530020G20Rik	0.0239134	0.0428626	-0.640565	down			Dgkd	0.000172244	0.000710801	0.918161	up
Zmym4	1.73669416068544e-06	1.26120474573248e-05	1.05204	up			Pias4	0.000336669	0.00141883	-0.998808	down			Tmc6	0.0153961	0.0293455	-0.638651	down			Sec16a	0.0112834	0.028261	0.918607	up
Pml	0.0158512	0.0376349	1.05265	up			Dach1	0.0083835	0.0243405	-0.998774	down			Iqsec2	7.23219454483052e-06	2.79529845061097e-05	-0.637445	down			Stag2	6.3703930203366e-06	3.60772730540808e-05	0.919154	up
Zfp609	2.23818100249163e-08	2.43808429202923e-07	1.05306	up			Arfgap1	5.76394371402073e-06	3.55091490624739e-05	-0.998626	down			mt-Co2	3.48263865044172e-17	5.35830308680722e-16	-0.637321	down			Cops3	0.00329258	0.00983479	0.919272	up
Nr3c2	3.54497517123819e-10	5.3269953850473e-09	1.05371	up			Nsfl1c	0.00153209	0.00545375	-0.997982	down			Prkar1a	0.00156472	0.00386797	-0.63728	down			Baiap2l1	2.39076179118285e-05	0.000119415	0.919275	up
Fryl	1.18228336112034e-07	1.10866949146568e-06	1.0538	up			Hmg20b	1.77471212000623e-05	9.9260845496455e-05	-0.997516	down			Pyroxd1	0.0126981	0.0247286	-0.636746	down			S100a10	0.0129142	0.0314062	0.919461	up
Acadl	0.0025286	0.0079476	1.05425	up			Cacna2d3	0.0050298	0.0155665	-0.993383	down			Spg7	0.00512115	0.0111287	-0.635562	down			Gorasp2	0.00428116	0.012338	0.919915	up
Akr1a1	0.00358903	0.0107657	1.05428	up			Usp48	5.7707369503101e-10	6.8521684009781e-09	-0.992891	down			Zfyve16	0.00611403	0.0130592	-0.634417	down			Lima1	4.80655127988363e-06	2.78072918398617e-05	0.920812	up
Cdc40	0.0070292	0.0190382	1.05593	up			Tra2a	3.1395351027289e-35	2.64147028393169e-33	-0.992772	down			1600020E01Rik	0.00383658	0.00863771	-0.634328	down			Helz	1.29116879593619e-05	6.84899960078685e-05	0.921277	up
Osbpl9	4.07014661557408e-10	6.02715193427283e-09	1.05597	up			Rp1	0.0147701	0.0393806	-0.992555	down			Thbs3	0.0240633	0.0430903	-0.634295	down			Stat5b	0.000923738	0.00321074	0.921338	up
Tcf20	1.44187519211089e-10	2.31027253954822e-09	1.05723	up			Lias	0.00114918	0.0042038	-0.991776	down			Atp6v0b	4.55313466011176e-07	2.14423280769114e-06	-0.63408	down			Taok3	4.3674734731606e-10	4.67163680432714e-09	0.921959	up
Atg3	0.00145549	0.00494406	1.05947	up			Sowahc	0.0146553	0.0390908	-0.990827	down			Eif3c	0.00366367	0.00830056	-0.633631	down			Hnrnpa3	0.000333064	0.00129484	0.922348	up
Rabep1	4.21242202978874e-07	3.52973445530875e-06	1.05977	up			Parp2	0.00391545	0.0125234	-0.990564	down			N4bp2	0.000409093	0.00114533	-0.633543	down			Asxl2	2.47927034830638e-06	1.50710992991895e-05	0.922797	up
Kif13b	1.23084813647684e-05	7.37581339959595e-05	1.05981	up			Zfp513	0.0136044	0.0367707	-0.990296	down			Sftpd	0.000233806	0.000689582	-0.633517	down			St5	0.000370313	0.00142402	0.92344	up
Nectin3	8.1774360662234e-06	5.1041578962801e-05	1.0603	up			Slc25a38	0.00749146	0.0221158	-0.987212	down			4931406C07Rik	0.00650881	0.0138142	-0.633076	down			Hmgxb3	0.0100416	0.0255703	0.923491	up
Igsf5	2.76455194730171e-05	0.000152906	1.06033	up			Prpf4b	7.26677119409195e-21	2.66652018365137e-19	-0.987078	down			Vps33a	0.0224407	0.0406268	-0.63251	down			Rnf38	0.000151608	0.0006354	0.923771	up
Arhgef28	1.10484504205469e-05	6.71322719643517e-05	1.06047	up			Gpat4	0.000628544	0.00247199	-0.986224	down			Bbs2	0.0184043	0.0342337	-0.628406	down			Otud7b	2.69417375754487e-14	4.72818258972597e-13	0.924105	up
Nipal2	0.000450788	0.00179502	1.06218	up			mt-Co3	8.39123631816244e-44	1.0295872144962e-41	-0.985072	down			Ehf	0.0212216	0.0386974	-0.628201	down			Soat1	0.00855431	0.0222264	0.925001	up
Lnx1	0.000366298	0.00149222	1.06273	up			Pex5	0.00443705	0.0140005	-0.984874	down			Sf3b1	2.54966067888215e-11	2.11013417717541e-10	-0.627293	down			Ttc19	0.0166872	0.0389051	0.925077	up
Rnf168	0.0138313	0.0335631	1.06328	up			Kdm4b	0.000127587	0.000593307	-0.984857	down			Cep164	8.17256641437154e-06	3.13654750988278e-05	-0.626805	down			Clock	1.29258659627415e-05	6.85185284219659e-05	0.926341	up
Ptprk	2.56064979944458e-19	1.17701082110886e-17	1.06333	up			Igip	0.00503983	0.0155934	-0.984545	down			Npnt	0.00127754	0.00322417	-0.626301	down			Numb	1.77468449649447e-09	1.76268726711766e-08	0.92667	up
Nrip1	6.52450511640522e-05	0.000324065	1.06351	up			Cadm2	0.0009506	0.00356596	-0.982369	down			Bach1	0.00387492	0.00871268	-0.624206	down			Fxr1	0.00134085	0.00444873	0.92791	up
Cyp39a1	0.002315	0.00734007	1.06365	up			Ppic	0.000249264	0.00108503	-0.982143	down			Lpcat1	1.87326069432934e-05	6.78983341495815e-05	-0.624052	down			Wdr44	0.0063195	0.0172003	0.929557	up
Aco1	0.00176094	0.0058198	1.06414	up			Sod1	0.000161549	0.000734991	-0.981546	down			Ccdc151	0.00516015	0.0112069	-0.623219	down			Celf1	9.1352162602837e-11	1.06810704232476e-09	0.930343	up
[truncated: 3,811 more rows]

## Sheet: Supplementary Data 2
AT1								AT2								Ciliated								Secretory
[truncated: 3,612 more rows]

## Sheet: Supplementary Data 3
AT1							AT2							Ciliated							Secretory
[truncated: 5,001 more rows]

## Sheet: Supplementary Data 4
AT1								AT2								Ciliated								Secretory
[truncated: 3,016 more rows]

## Sheet: Supplementary Data 5
AT1						AT2						Ciliated						Secretory
[truncated: 379 more rows]

[truncated: 6 more sheets: Supplementary Data 6, Supplementary Data 7, Supplementary Data 8, Supplementary Data 9, Supplementary Data 10, Supplementary Data 11]
